# Supplementary material for: A Translational Model to Improve Early Detection of Epithelial Ovarian Cancers
Source: Front Oncol. 2022 Apr 21;12:786154. doi: 10.3389/fonc.2022.786154 (PMC9068948; doi:10.3389/fonc.2022.786154)
Supplement: Supplementary Data Sheet 1 — miRNA mouse experiment data using the Fireplex platform. [file DataSheet_1.xlsx]

## Sheet: Experiment 1
Sample	Group	Replicate	hsa-let-7c-5p	hsa-mir-103a-3p	hsa-mir-1246	hsa-mir-1307-5p	hsa-mir-146b-5p	hsa-mir-148b-3p	hsa-mir-150-5p	hsa-mir-181a-5p	hsa-mir-191-5p	hsa-mir-200a-3p	hsa-mir-200c-3p	hsa-mir-203a-3p	hsa-mir-221-3p	hsa-mir-222-3p	hsa-mir-23b-3p	hsa-mir-29a-3p	hsa-mir-320c	hsa-mir-320d	hsa-mir-32-5p	hsa-mir-335-5p	hsa-mir-423-3p	hsa-mir-450b-5p	hsa-mir-92a-3p
B1	Control	1	519.79	436.24	0.34	0.51	7.15	304.58	230.91	61.13	5709.35	8.77	43.74	32.2	1318.56	1235.99	486.26	2364.47	307.42	117.47	0.41	8.85	208.61	0.28	4784.76
B9	Control	1	720.92	319.05	0.17	0.21	6.63	441.37	145.75	56.27	6579.8	15.7	38.89	47.72	1735.39	1143.8	904.62	3023.54	406.27	163.65	4.04	30.12	164.52	0.25	4329.97
B17	Control	9	7893.22	7297.65	0.79	0.92	105.51	3778.38	530.74	1221.32	9112.17	37.99	1706.59	224.88	5440.52	6058.77	2110.53	5399.63	3605.18	1880.81	63.24	24.24	513.88	0.66	9231.15
B25	Control	9	7127	6697.17	1.02	0.8	65.62	2144.03	360.43	921.09	8530.59	17.89	1377.53	140.95	4228.42	4624.84	1589.28	3977.98	3185.89	1644.87	22.26	18.21	346.52	0.64	8739.09
B33	Control	17	3817.86	3423.03	0.32	0.4	39.94	1156.43	387.93	313.81	8480.68	40.79	306.83	329.37	3533.46	3535.73	3028.22	5043.62	2247.89	1197.36	18.09	56.27	241.76	0.11	7310.03
B37	Control	17	2365.72	2062.6	0.03	0.22	10.83	585.14	226.67	171.42	7360	18.76	192.98	150.47	2150.52	2294.05	1183.13	3414.16	1118.63	456.69	5.29	24.48	182.9	0.12	6320.8
P9	Cancer	25	2036.61	901.84	0.6	1.84	31.54	372.65	314.68	188.04	8463.17	19.12	114.39	191.57	2508.4	1745.35	1290.42	4340.78	693.48	306.9	3.43	21.05	309.7	0.19	5149.19
P17	Cancer	25	2179.26	1065.36	2.52	0.68	23.37	541.66	295.43	203.6	7680.67	35.34	129.88	185.85	2341.22	1605.01	1714.98	3407.21	854.85	389.72	7.38	34.14	255.3	0.12	4695.24
P25	Cancer	33	5600.81	3642.34	0.36	0.67	48.31	1097.58	309.34	339.89	7705.42	29.28	474.8	153.14	3661.82	3269.95	1796.68	3731.36	2268.34	1356.42	6.63	7.35	213.71	0	7256.94
P33	Cancer	33	6237.8	4781.15	0.98	0.98	75.99	1845.65	254.9	606.38	8210.26	38.32	738.5	272.47	4143.33	4099.69	2769.76	3767.19	3260.21	2708.82	23.81	18.21	225.71	1.35	8045.17
B2	Control	2	540.24	350.81	0.48	0	14.56	273.64	344.93	74.84	6298.61	12.24	44.22	84.07	1740.99	1458.74	1381.82	2700.31	740.67	330.91	1.57	14.42	211.06	0	4953.38
B10	Control	2	475.48	450.77	0.29	0.18	10.59	428.49	283.05	82.61	6896.52	14.22	46.35	90.84	1863.76	1519.52	1203.25	2371.79	612.8	238.63	0.88	26.29	214.52	0.05	4890.24
B18	Control	10	4073.4	3768.2	0	0.22	40.79	1080.78	242.7	337.85	6756.57	25.09	359.49	102.84	2758.93	2889.02	798.65	2759.34	1493.81	617.08	11.26	13.64	201.04	0	7378.72
B26	Control	10	3347.32	3019.37	0.31	0.21	24.04	1043.33	161.03	235.69	7255.83	10.95	341.93	73.91	1766.91	3063.21	391.53	2031.06	742.11	266.73	5.61	6.7	190.87	0.18	6819.95
B34	Control	18	3697.46	3089.04	0.26	0.58	23.19	927.86	168.84	280.68	6259.77	16.06	272.56	62.6	2632.3	2590.99	839.44	2291.85	1785.22	938.02	11.99	6.38	152.65	0.44	6235.68
B38	Control	18	2415.25	1437.7	0.53	0.19	11.02	327.02	60.59	136.03	4424.08	9.49	95.61	23.45	842.99	1131.77	504.03	1383.8	725.45	324.36	6.67	5.9	59.32	0.29	4003.7
P10	Cancer	26	2579.86	1329.44	0.46	0.45	82.64	540.98	470.55	239.61	7199.87	57.69	130.46	430.65	2772.97	1844.25	2809.22	3765.93	1542.51	889.38	3.96	30.27	236.47	0.28	5417.56
P18	Cancer	26	3212.85	1581.54	0.38	0.94	61.05	761.52	556.04	344.47	7569.85	61.37	185.9	618.81	3077.03	2341	3615.2	4049.09	1932.21	1600.54	10.98	53.94	216.77	0.71	5811.56
P26	Cancer	34	1990.87	1713.04	0.42	0.31	13.1	376.26	198.11	130.85	4425.53	13.69	93.48	72.48	1568.47	1044.86	1373.87	2083.12	904.84	671.04	4.53	14.7	85.05	0.33	4194.2
P34	Cancer	34	4797.66	2394.16	0.25	0.52	34.54	645.6	484.1	291.92	7395.29	56.96	231.22	143.62	2561.72	2128.26	2736.86	3657.29	2120.19	1528.35	6.91	17.96	221.22	0.28	5978.6
B3	Control	3	497.95	655	0.26	0.36	10.21	332.39	210.24	66.76	6248.82	11.74	54.67	43.97	1599.5	1170.71	609.3	2011.42	537.71	223.78	0.91	6.73	152.36	0.14	4135.5
B11	Control	3	453.11	488.4	0.12	0.1	10.31	244.88	137.11	58.24	4279.88	11.75	37.05	24.37	1111.74	1041.02	577.92	1431.81	513.53	213.81	3.42	5.09	107.1	0.18	3581.31
B19	Control	11	3251.31	2296.13	0.95	0.62	15.42	769.53	141.61	200.62	5319.64	8.61	195.49	32.22	1935.93	1879.96	491.34	1921.57	895.69	372.06	4.57	6.58	135.96	0.35	5928.32
B27	Control	11	3650.36	2904.07	0.5	0.23	18.17	748.43	178.85	256.05	6613.88	20.39	387.76	44.91	2612.98	3414.85	618.56	2443.09	1261.75	513.02	10.93	4.87	170.16	0.16	6909.99
B35	Control	19	4078.72	2831.7	0.43	0.47	14.92	693.12	141.33	308.54	6556.32	17.03	304.08	57.06	2776	2226.54	1740.49	2418.47	2259.61	1730.86	8.76	8.5	146.38	0.01	6014.27
B39	Control	19	2287.1	1372.58	0.2	0.16	12.25	400.18	64.8	97.48	4602.36	6.58	128.51	40.52	1222.51	1102.91	467.22	1314.08	707.4	289.75	1.66	10.54	78.49	0.21	4195.23
P11	Cancer	27	1687.21	1389.89	0.46	0.14	16.38	455.92	168.83	146.35	5577.91	19.4	138.88	183.13	1654.25	1265.59	831.13	2257.58	863.86	409.37	2.63	7.84	101.56	0.43	4207.42
P19	Cancer	27	4264.21	3101.34	0.11	0.26	35.05	679.33	292.81	319.33	7093.82	33.92	306.48	372.8	2894.49	2389.03	2110.51	3141.2	2016.94	1223.77	4.46	15.01	171.9	0.06	6633.42
P27	Cancer	35	2018.41	1383.36	0.14	0.78	18.73	467.92	184.32	164.56	5437.72	29.38	152.06	127.97	1663.64	1324.27	806.62	2203.84	804.03	328.29	0.82	14.6	126.46	0.52	5057.28
P35	Cancer	35	2667.51	2058.32	0.26	0.27	32.25	416.72	235.27	161.89	6250.73	42.45	166.77	153.95	2439.17	1798.32	1556.39	2466.42	1666.16	1071.18	4.25	21.56	135.44	0.39	5299.68
B4	Control	4	746.43	439.55	0.26	0.28	3.06	177.64	174.96	72.75	5414.81	15.69	50.25	40.29	1536.61	981.57	575.43	1800.82	388.31	161.4	0.72	6.2	152.89	0	3964.1
B12	Control	4	1173.64	744.82	0.17	0.29	19.23	293.33	153.53	108.6	5702.6	15.77	69.12	71.35	1776.41	1165.26	1468.93	2386.81	736.32	406.83	1.81	14.75	128.56	0.02	3976.26
B20	Control	12	3243.93	2645.9	0.51	0.56	23.76	734.57	151.55	249.9	5984.88	12.86	302.98	35.61	2527.38	2483	833.13	2363.29	1567.4	797.6	6.39	9.27	146.69	0.66	6398.13
B28	Control	12	2825.54	2792.12	0.83	0.62	17.44	499.74	91.58	164.97	5391.44	7	230.39	38.03	1267.83	1305.57	1054.46	2085.92	1552.12	1114.34	8.85	4.95	99.25	0.58	5091.54
B36	Control	20	2815.91	3007.67	0.39	0.37	16.36	685.35	139.11	216.41	6837.82	10.29	242.83	41.08	2544.98	2483.77	453.48	2088.19	1119.39	473.31	3.58	3.08	193.08	0.39	6347.42
B40	Control	20	2966.57	2344.22	0.73	0.58	11.59	468.24	113.73	203.94	5705.12	5.9	206.25	39.04	2137.81	1679.42	779.86	1775.33	1439.84	790.89	4.37	2.63	132.46	0.41	5395.17
P20	Cancer	28	3340.86	2472.38	0.3	0.54	26.8	706.1	154.28	225.12	5922.64	5.94	229.76	51.11	2523.36	2285.53	735.59	2400.81	1156.12	484.71	5.2	6.6	166.21	0.43	5579.01
P28	Control	36	1431.1	772.35	0	0.2	15.05	138.68	77.49	70.14	3837.44	4.69	53.11	25.95	1088.38	780.34	529.25	1320.01	555.01	256.2	1.07	10.17	60.3	0.02	2938.61
P36	Control	36	2104.96	1325.45	0.18	0.11	15.31	325.64	169.28	157.93	5761.87	7.43	138.37	46.19	1920.54	1467.26	1184.12	2260.86	973.37	535.51	3.48	17.59	133.21	0.1	4609.1
B5	Control	5	1488.61	1459.2	0.29	0.38	12.21	273.88	267.46	132.67	5840.44	13.09	91.98	54.75	1777.44	1782.6	535.06	1889.75	557.32	221.93	2.12	5.85	195.43	0.46	4842.34
B21	Control	13	3716.98	3600.55	0.8	0.99	26.82	906.53	272.83	295.24	6013.02	21.66	309.38	94.34	2643.23	2642.94	1239.81	2563.5	1780.65	988.55	7.41	10.7	175.16	0.62	6111.18
B29	Control	13	4847.33	4480.23	0.51	0.4	31.44	942.43	253.89	409.93	7539.91	32.57	451.06	127.01	3557.02	3014.37	1953.12	3182.93	3011.18	2137.09	13.12	13.73	191.81	0.3	7166.06
P1	Cancer	21	270.14	208.04	0	0.33	24.74	62.09	168.32	45.59	3874.6	28.89	27.89	35.67	913	470.07	270.26	1152.95	170.7	68.55	0.35	2.2	93.2	0.03	2343.2
P5	Cancer	21	406.15	282.33	0.02	0.24	29.79	93.13	192.08	59.3	4659.68	37.15	32.24	44.32	1149.26	659.45	577.76	1694.31	278.79	127.44	0.22	5.57	107.54	0	2344.2
P13	Cancer	29	4449.7	3488.29	0.4	0.64	26.45	595	168.45	248.31	6529.79	26.33	299.29	97.63	2801.87	2390.01	1576.23	2317.32	2226.25	1636.46	4.92	8.1	146.71	0.36	6274.05
P21	Cancer	29	4043.38	3521	0.53	0.62	22.21	699.01	133.18	280.98	6851.92	22.89	348.85	134.08	2818.5	2466.07	642.78	2395.68	1598.54	686.55	4.51	6.29	201.78	0.48	6411.63
P29	Control	37	2641.09	1526.38	0.27	0.43	19.24	528.89	123.64	167.84	5529.02	11.67	148.72	75.06	1877.78	1653.87	719.07	2418.57	920.84	420.02	9.74	28.54	97.34	0.56	5114.33
P37	Control	37	893.14	483.18	0.46	0.49	6.6	211.22	45.35	70.53	2572.22	2.35	46.01	20.68	572.55	482.8	268.84	798	299.36	124.21	3.72	6.11	30.21	0.55	2307.48
B6	Control	6	887.44	965.28	0.24	0.49	9.18	167.59	126.36	57.84	5145.02	6.6	60.1	23.07	1215.09	1117.6	275.75	1231.56	345.96	137.33	1.7	1.17	125.26	0.23	4238.38
B14	Control	6	1344.77	1009.5	0.77	0.64	9.99	330.22	234.23	74.78	5237.96	8.69	91.78	40.54	1411.22	1365.22	446.71	1660.87	498.02	207.19	2.38	4.7	144.8	0.63	4513.16
B22	Control	14	1208.67	1008.24	0.64	0.54	10.68	211.4	194.95	94.18	5365.98	11.35	80.4	34.45	1565.08	1238.2	441.57	1836.45	450.11	180.94	0.95	10.5	170.84	0.17	4416.81
B30	Control	14	1039.75	920.84	0.36	0.44	11.46	322.48	142.45	108.33	5779.24	6.99	61.8	53.2	1236.88	1214.11	401.12	1811.45	368.81	138.59	1.09	9.46	140.13	0.48	4241.8
P2	Cancer	22	1011.84	667.06	0.45	0.18	11.26	126.37	161.15	88.74	5086.82	24.12	69.08	80.67	1264.48	959.87	367.89	1534.45	314.77	119.63	1.34	13.69	125.69	0.45	3371.27
P6	Cancer	22	1712.08	1070.62	0.3	0.27	26.99	146.91	183.47	164.83	5714.49	34.18	94.76	105.46	2088.95	1209.51	1370.2	2358.35	1100.93	747.72	1.34	10.52	132.04	0	4132.76
P14	Cancer	30	1249.07	866.56	0.35	0.42	16.84	240.74	183.51	108.24	5239.33	15.2	78.3	120.59	1289.77	1067.78	428.75	1786.71	332.9	140.74	2.56	5.49	141.96	0.88	4012.66
P22	Cancer	30	1885.18	973.76	0	0	16.91	142.87	203.07	127.21	5216.38	20.31	100.13	77.83	1525.41	1127.1	974.33	1465.65	841.14	550.51	3.32	7.08	120.78	0	3722.95
P30	Control	38	5315.05	4562.76	0.43	0.35	35.95	956.8	227.34	429.26	6883.64	11.53	537.63	101.16	3114.6	2988.61	1138.72	2555.07	2791.78	1986.82	8.97	6.11	126.77	0.47	6624.96
P38	Control	38	3212.33	1728.02	0.54	0.99	14.49	419.95	89.8	154.53	4078.17	6.67	217.7	44.51	1241.48	1458.8	479.12	1356.07	1188.65	695.39	7.72	8.03	55.96	1.06	4090.96
B7	Control	7	1114.58	1000.18	0.54	0.92	4.81	281.25	164.79	69.98	4809.4	10.1	82.89	46.44	1436.34	1267.65	342.33	1503.06	465.1	179.94	1.07	8.62	143.75	0.31	4216.67
B15	Control	7	1228.75	1062.55	0.39	0.28	13.46	244.62	148.68	84.48	4821.5	4.54	101.41	34.81	1555.84	1384.17	475.86	1675.97	547.73	205.84	3.21	9.43	124.29	0.16	4438.27
B23	Control	15	4323.95	3935.69	0.89	1.04	21.3	829.79	175.8	305.13	6340.55	11.07	465.24	37.49	2586.96	3103.26	644.01	1948.29	1652.01	664.75	8.54	4.5	197.64	0.34	6546.62
B31	Control	15	3070.63	2628.02	0.92	0.48	11.97	462.58	112.24	219.16	6405.66	7.98	279.9	27.26	1764.88	2228.98	286.84	1508.08	714.96	285.89	4.39	3.59	164.81	0.52	6196.04
P3	Cancer	23	1877.02	1412.17	0.89	0.64	15.26	216.69	241.34	165.62	6490.92	28.53	118.47	102.63	2374.15	1804.17	1303.82	2701.11	1076.33	638.61	2.35	8.84	204.83	0.86	4430.71
P7	Cancer	23	1273.52	1015.55	0.27	0.31	10.54	146.62	195.01	119	6331.27	19.6	72.04	67.06	2095.25	1524.92	758.77	1988.81	765.54	361.17	2.65	7.58	175.85	0	3886.8
P15	Cancer	31	3593.14	3472.34	1.22	1.14	24.52	502.69	218.62	217.17	6063.46	14.59	293.88	17.83	2432.49	2497.6	432.41	2198.64	1075.74	417.27	3.81	8.69	219.83	0.74	6290.5
P23	Cancer	31	3519.77	2719.8	0.84	0.85	14.59	432.1	161.22	187.77	5972.43	18.91	232	13.83	2133.84	2081.32	647.48	1846.95	1375.23	718.73	4.27	8.66	134.32	0.89	5907.16
P31	Control	39	689.53	534.04	0.93	1.27	11.43	46.41	64.09	54.03	3580.34	1.04	43.02	13.86	763.94	528.08	534.96	676.25	415.8	272.93	1.74	9.96	43.13	1.65	2360.78
P39	Control	39	1830.4	1190.82	0.3	1.06	7.4	147.98	137.72	115.81	5659.87	19.95	71.42	49.16	1570.87	1234.65	1121.76	1764.8	932.63	643.37	2.67	6.16	108.11	0.24	3815.14
B8	Control	8	1511.71	1446.45	0.12	0.38	11.01	273.68	86.62	88.57	5495.9	6.71	116.74	19.11	994.94	1233.38	146.3	1187.11	281.32	91.53	0.76	3.27	111.78	0.51	4763.68
B16	Control	8	1711.62	1690.86	0.15	0.38	6.83	237.35	102.15	111.91	5827.73	6.49	132.52	19.04	961.05	1540.51	141.61	1308.6	315.07	108.25	1.52	2.73	146.66	0.3	4916.28
B24	Control	16	1454.14	1109.43	1.26	1.04	8.51	243.74	84.12	75.94	4352.38	8	102.55	12.94	1063.69	1294.85	234.59	1001.53	410.77	155.81	1.93	15.47	86.92	0.7	4593.74
B32	Control	16	1325.15	1068.9	0.77	0.41	4.34	147.95	74.56	65.41	4102.85	7.58	84.03	12.96	1027.95	1092.84	167.18	729.74	449.47	191.79	0.86	3.96	85.14	0.42	4278.96
P4	Cancer	24	1076.24	1149.16	1.22	0.63	9.5	144.56	181.96	90.53	5263.53	10.93	84.04	19.8	812.42	1325.27	105.74	943.36	221.43	75.16	1.04	7.45	166.01	0.45	4285.82
P8	Cancer	24	1945.33	1589.45	0.8	0.86	19.25	181.53	223.81	114.06	5324.19	12.79	145.05	32.02	1973.56	1517.92	524.27	1702.98	722.35	333.17	3.77	6.52	142.22	0.72	4874.41
P16	Cancer	32	1320.72	1058.11	0.75	0.42	5.44	135.44	109.09	59.65	4837.33	31.75	101.86	29.9	1299.73	1102.64	601.6	1079.8	831.74	532.09	1.53	10.1	123.81	0.37	4044.26
P24	Cancer	32	1462.32	869.91	0.37	0.35	10.98	150.22	141.94	88.41	5071.96	40.16	94.58	58.54	1342.59	1067.08	610.15	1106.67	710.79	331	3.54	3.99	141.09	0.14	4038.53
P32	Control	40	4188.57	3688.66	0.81	0.93	65.45	878.57	328.85	366.04	6430.56	33.32	472.21	338.42	2598.24	3077.78	579.94	2479.02	890.97	348.22	10.2	15.06	224.22	0.61	6697.78
P40	Control	40	5435.93	4361.86	0.97	1.29	61.9	523.64	352	450.62	6920.19	29.47	546.17	265.39	3242.72	3536.89	1022.47	2283.1	2129.89	1112.05	10.56	11.09	224.25	0.93	7007.83
P12	Cancer	28	4567.78	3829.52	1.09	1.09	22.15	756.15	260.29	389.11	7318.09	23.59	426.36	45.31	2650.22	2993.18	1550.45	3538.86	2326.3	1337.11	14.43	19.36	187.72	0.67	6608.29
B13	Control	5	2450.95	1547.04	0.86	0.61	21.54	384.85	378	153.37	5767.88	18.31	170.32	55.61	2421.94	1973.51	1585.08	2342.61	1421.51	890.89	7.93	15.02	157.11	0.43	4817.25
1MO1	Cancer	41	413.76	110.15	0.5	0.42	26.68	84.52	182.74	56.59	4272.06	12.79	12.65	63.17	991.12	642.85	386.75	1801.98	139.15	58.79	0.22	6.47	96.04	0.04	1896.34
1MO9	Cancer	41	418.63	115.1	0.98	0.27	21.89	87.53	207.63	57.4	5016.93	17.22	15.17	83.02	1257.68	699.8	448.39	2005.51	187.72	72.44	0.47	5.3	131.99	0.11	2328.88
1MO17	Cancer	49	2560.89	1027.6	0.6	0.97	32.34	1456.12	1331.33	1528.38	8291.34	38.9	170.06	18.22	965.79	1458.84	1491.04	2726.12	784.79	365.09	6.21	16.89	1494.04	0.53	8925.41
1MO25	Cancer	49	2120.55	996.96	0.88	1.19	35.42	1227.15	1267.12	1384.81	8058.4	22.18	209.84	22.59	1018.51	1556.45	1231.45	3024.76	871.29	388.5	12.19	4.16	1469.89	1.02	9184.13
1MO33	Control	57	277.11	149.51	0.06	0.33	3.98	85.05	71.63	23.13	2884.52	5.98	11.11	21.79	345.18	282.78	156.64	878.94	64.42	22.38	0.39	4.62	34.87	0.03	1411.34
1MO2	Cancer	42	3238.96	2373.78	0.6	0.64	37.05	1258.32	192.69	272	7183.3	37.84	318.52	358.25	1821.57	2972.83	428.76	2958.41	586.13	177.47	11.49	57.68	212.49	0.09	6774.31
1MO10	Cancer	42	3477.29	2735.32	0.52	0.8	40.19	730.97	216.89	290.65	6978.93	34.52	286.17	242.66	2107.1	2952.89	469.65	2955.19	767.5	286.14	3.11	15.42	232.13	0.38	6551.64
1MO18	Cancer	50	727.9	349.47	0.27	0.3	12.13	237.36	132.32	54.97	4112.07	16.45	34.67	94.74	767.15	595.58	266.29	1300.33	158.76	63.76	0.62	10.37	68.21	0.25	2732.76
1MO26	Cancer	50	1053.24	753.78	0.26	0.45	13.93	193.65	138.49	69.32	4330.69	12.96	90.49	92.33	1149.01	802.98	488.15	1472.4	394.57	169.61	3.02	1.72	98.64	0.56	3526.55
1MO34	Control	58	1558.35	1495.6	0.42	0.35	19.7	493.99	143.1	130.73	5571.29	8.88	157.15	59.9	666.41	1606.96	105.45	1283.17	259.92	74	2.25	7.07	105.04	0.55	5662.9
1MO3	Cancer	43	1068.55	421.21	0.45	0.63	16.13	236.72	169.16	102.47	5997.94	19.23	41.23	95.29	1578.89	1120.54	1112.06	2883.52	466.64	224.23	0.59	25.91	116.51	0.13	3154.88
1MO11	Cancer	43	759.31	339.08	0.28	0.06	14.2	159.54	176.78	72.49	5559.77	17.19	34.73	63.93	1598.26	1023.22	750.89	2223.64	348.62	155.04	1.49	10.13	107.47	0.13	3173.99
1MO19	Cancer	51	584.61	356.47	0	0	10.65	92.94	175.37	69.03	4139.9	26.68	44.59	40.67	867.18	614.62	342.54	1225.17	184.11	75.5	0.47	4.24	83.42	0	2649.43
1MO27	Cancer	51	249.73	173.98	0.19	0.47	3.03	37.58	109.23	19.72	2798.29	7.45	15.04	14.82	347.76	361.52	78.72	663.14	62.42	20.73	1.13	1.85	44.91	0.63	1583.31
1MO35	Control	59	1707.78	912.16	0.02	0.16	15.39	315.82	107.42	86.49	4827.98	14.66	131.33	72.31	1095.6	1239.64	207.76	1125.49	313.3	110.21	1.11	5.48	85.39	0.12	4560.41
1MO12	Cancer	44	49.13	31.79	0	0.44	3.12	39.47	30.46	9.96	1558.28	4.86	2.58	30.14	154.5	148.26	70.76	573.18	32.03	9.96	0.44	3.64	28.15	0.24	681.55
1MO20	Cancer	52	455.72	285.11	0.08	0.19	12.43	171.7	137.88	35.07	3264.82	17.56	37.6	59.15	567.62	497.22	167.59	717.14	153.62	50	0.74	8.19	55.46	0	2692.03
1MO28	Cancer	52	363.57	259.26	0.87	0.23	5.26	94.78	107.59	24.16	2194.59	10.92	18.43	50.78	451.19	413.92	102.98	657.06	141.7	49.23	0.5	1.21	40.31	0.12	2199.84
1MO36	Control	60	673.41	330.97	0.09	0.1	6.8	112.98	180.82	62.55	4213.24	10.86	50.55	59.74	930.24	759.16	283.25	1257.6	272.77	114.5	0.48	4.19	86.84	0	3078.29
1MO5	Cancer	45	616.51	243.42	0.59	0.47	9.9	204.01	144.95	49.38	6220.66	8.94	34.66	45.49	875.82	1104	251.79	1927.7	223.23	65.81	0.77	9.81	144.36	0.23	3606.09
1MO13	Cancer	45	828.14	274.68	0.6	0.77	17.84	202.65	118.73	75.97	4374.53	17.3	34.01	46	1474.14	1035.48	763.99	2214.13	596.46	276.81	3.44	14.02	95.55	0.28	2942.02
1MO21	Cancer	53	152.29	63.19	0.42	0.33	4.32	33.07	33.16	13.59	1222.06	4.57	7.11	15.03	174.85	144.26	112.59	528.86	46.1	18.46	0.44	1.57	15.04	0.17	754.53
1MO29	Cancer	53	440.07	207.87	0	0.02	4.6	69.67	154.1	31.45	4224.45	16.98	38.8	47.65	618.29	507.59	171.83	1054.28	135.68	48.38	0.19	2.81	74.64	0.05	2423.23
1MO37	Control	57	434.68	235.24	0.12	0.05	2.61	43.39	98.33	36.51	3933.57	8.91	17.03	10.31	752.1	440.59	178.9	693.76	165.72	70.08	0.12	4.03	70.09	0.12	2062.07
1MO6	Cancer	46	1568.6	632.26	0.31	0.36	13.24	357.02	204.55	108.98	5183.84	45	101.73	71.42	1804.18	1271.5	1123.04	2984.4	947.79	462.58	2.38	14.73	133.66	0.29	3740.02
1MO14	Cancer	46	555.34	313.11	0.34	0.51	4.16	95.62	66.18	38.43	3338.94	9.64	22.29	20.33	769.52	534.88	396.14	889.78	351.77	171.03	0.84	4.33	49.59	0.6	2094.67
1MO22	Cancer	54	3343.92	1678.64	0.53	0.47	27.88	453.45	316.99	222.53	6212.44	20.9	246.07	198.01	2333.95	2244.21	905.51	2403.11	1106.11	453.02	4.41	26.12	169.11	0.56	5949.89
1MO30	Cancer	54	2675.41	1637.12	0.48	0.64	26.33	415.66	195.22	177.01	5698.29	19.54	171.26	112.41	1456.08	1642.58	446.81	1762.69	589.64	215.71	1.19	14.21	120.51	0.36	5474.53
1MO38	Control	58	1769.86	1338.23	0.06	0.53	11.09	272.27	103.82	146.26	4946.9	9.48	162.42	38.77	965.22	1278.39	112.78	792.45	300.48	102.75	2.4	3.52	77.62	0.3	4294.84
1MO7	Cancer	47	1032.17	398.63	0.44	0.88	13.53	198.66	190.8	73.71	4813.02	13.35	41.45	73.78	1153.2	757.74	1290.84	2057.53	456.15	234.89	1.18	15.61	91.05	0.62	2815.61
1MO15	Cancer	47	583.45	270.18	0.37	0.46	6.27	95.4	92.64	39.18	4111.1	8.28	36.76	32.45	1071.29	627.14	488.96	1625.29	272.22	126.03	0.78	6.71	63.66	0.32	2313.47
1MO23	Cancer	55	1157.11	409.56	0.62	0.69	5.33	228.32	166.25	86.4	5355.66	22.11	67.76	40.55	1443.68	1284.33	372.94	2018.06	345.38	127.22	1.88	10.8	121.14	0.34	4422.08
1MO31	Cancer	55	1064.36	402.96	0.57	0.57	12.74	244.14	121.71	71.27	4480.48	24.24	45.82	60.42	1123.44	962.62	458.84	1426.88	300.02	112.7	2.05	17.26	80.55	0.33	3254.07
1MO39	Control	59	2071.36	1151.21	0.5	0.53	14.59	266.87	110.69	109.87	4670.66	16.28	134.54	75.4	1039.79	1142.1	232.12	1234.77	342.5	120.77	2.27	11.63	77.63	0.73	3834.59
1MO8	Cancer	48	979.93	793.36	1.04	1.06	5.16	144.29	206.48	71.49	5086.11	12.04	78.7	21.05	864.4	1253.81	116.36	1116.3	214.11	63.23	1.86	4.05	141.7	0.38	4072.09
1MO16	Cancer	48	1899.3	1089.31	0.85	0.65	18.57	446.7	254.18	121.78	5096.83	10.12	126.85	57.59	1853.67	1655.06	720.86	2425.46	746.89	319.01	1.7	17.42	171.77	0.36	5235.48
1MO24	Control	56	1673.81	862.33	0.24	0.45	26.53	316.96	152.19	87.23	4975.89	21.74	85.48	88.43	1317.25	1039.64	846.84	2311.23	425.6	179.98	4.23	25.73	90.86	0.25	3798.19
1MO32	Control	56	825.49	440.95	0.38	0.45	10.29	148.29	95.71	50.51	3795.32	10.73	48.45	34.91	724.19	742.52	214.19	1051.95	213.37	77.67	0.68	12.35	65.09	0.48	2905.76
1MO40	Control	60	643.35	325.07	0.11	0.36	8.67	174.05	139.43	49.11	4539.51	16.2	36.02	103.06	740.08	588.26	168.48	1446.62	156.95	56.23	0.39	6.75	89.34	0.42	3259.04
1MO4	Cancer	44	174.9	98.46	0.62	0.49	4.81	91.71	129.57	22.13	3630.38	8.33	14.8	63.12	604.16	464.78	198.74	1190.42	117.72	44.65	0.59	5.28	84.92	0.3	2273.45

## Sheet: Suppl
Sample	Group	Replicate	hsa-let-7c-5p	hsa-mir-103a-3p	hsa-mir-1246	hsa-mir-1307-5p	hsa-mir-146b-5p	hsa-mir-148b-3p	hsa-mir-150-5p	hsa-mir-181a-5p	hsa-mir-191-5p	hsa-mir-200a-3p	hsa-mir-200c-3p	hsa-mir-203a-3p	hsa-mir-221-3p	hsa-mir-222-3p	hsa-mir-23b-3p	hsa-mir-29a-3p	hsa-mir-320c	hsa-mir-320d	hsa-mir-32-5p	hsa-mir-335-5p	hsa-mir-423-3p	hsa-mir-450b-5p	hsa-mir-92a-3p	Experiment	ath-mir167d	oan-mir-7417-5p	cel-mir-70-3p
B1	Control	1	519.79	436.24	0.34	0.51	7.15	304.58	230.91	61.13	5709.35	8.77	43.74	32.2	1318.56	1235.99	486.26	2364.47	307.42	117.47	0.41	8.85	208.61	0.28	4784.76	1	NA	NA	NA
B9	Control	1	720.92	319.05	0.17	0.21	6.63	441.37	145.75	56.27	6579.8	15.7	38.89	47.72	1735.39	1143.8	904.62	3023.54	406.27	163.65	4.04	30.12	164.52	0.25	4329.97	1	NA	NA	NA
B17	Control	9	7893.22	7297.65	0.79	0.92	105.51	3778.38	530.74	1221.32	9112.17	37.99	1706.59	224.88	5440.52	6058.77	2110.53	5399.63	3605.18	1880.81	63.24	24.24	513.88	0.66	9231.15	1	NA	NA	NA
B25	Control	9	7127	6697.17	1.02	0.8	65.62	2144.03	360.43	921.09	8530.59	17.89	1377.53	140.95	4228.42	4624.84	1589.28	3977.98	3185.89	1644.87	22.26	18.21	346.52	0.64	8739.09	1	NA	NA	NA
B33	Control	17	3817.86	3423.03	0.32	0.4	39.94	1156.43	387.93	313.81	8480.68	40.79	306.83	329.37	3533.46	3535.73	3028.22	5043.62	2247.89	1197.36	18.09	56.27	241.76	0.11	7310.03	1	NA	NA	NA
B37	Control	17	2365.72	2062.6	0.03	0.22	10.83	585.14	226.67	171.42	7360	18.76	192.98	150.47	2150.52	2294.05	1183.13	3414.16	1118.63	456.69	5.29	24.48	182.9	0.12	6320.8	1	NA	NA	NA
P9	Cancer	25	2036.61	901.84	0.6	1.84	31.54	372.65	314.68	188.04	8463.17	19.12	114.39	191.57	2508.4	1745.35	1290.42	4340.78	693.48	306.9	3.43	21.05	309.7	0.19	5149.19	1	NA	NA	NA
P17	Cancer	25	2179.26	1065.36	2.52	0.68	23.37	541.66	295.43	203.6	7680.67	35.34	129.88	185.85	2341.22	1605.01	1714.98	3407.21	854.85	389.72	7.38	34.14	255.3	0.12	4695.24	1	NA	NA	NA
P25	Cancer	33	5600.81	3642.34	0.36	0.67	48.31	1097.58	309.34	339.89	7705.42	29.28	474.8	153.14	3661.82	3269.95	1796.68	3731.36	2268.34	1356.42	6.63	7.35	213.71	0	7256.94	1	NA	NA	NA
P33	Cancer	33	6237.8	4781.15	0.98	0.98	75.99	1845.65	254.9	606.38	8210.26	38.32	738.5	272.47	4143.33	4099.69	2769.76	3767.19	3260.21	2708.82	23.81	18.21	225.71	1.35	8045.17	1	NA	NA	NA
B2	Control	2	540.24	350.81	0.48	0	14.56	273.64	344.93	74.84	6298.61	12.24	44.22	84.07	1740.99	1458.74	1381.82	2700.31	740.67	330.91	1.57	14.42	211.06	0	4953.38	1	NA	NA	NA
B10	Control	2	475.48	450.77	0.29	0.18	10.59	428.49	283.05	82.61	6896.52	14.22	46.35	90.84	1863.76	1519.52	1203.25	2371.79	612.8	238.63	0.88	26.29	214.52	0.05	4890.24	1	NA	NA	NA
B18	Control	10	4073.4	3768.2	0	0.22	40.79	1080.78	242.7	337.85	6756.57	25.09	359.49	102.84	2758.93	2889.02	798.65	2759.34	1493.81	617.08	11.26	13.64	201.04	0	7378.72	1	NA	NA	NA
B26	Control	10	3347.32	3019.37	0.31	0.21	24.04	1043.33	161.03	235.69	7255.83	10.95	341.93	73.91	1766.91	3063.21	391.53	2031.06	742.11	266.73	5.61	6.7	190.87	0.18	6819.95	1	NA	NA	NA
B34	Control	18	3697.46	3089.04	0.26	0.58	23.19	927.86	168.84	280.68	6259.77	16.06	272.56	62.6	2632.3	2590.99	839.44	2291.85	1785.22	938.02	11.99	6.38	152.65	0.44	6235.68	1	NA	NA	NA
B38	Control	18	2415.25	1437.7	0.53	0.19	11.02	327.02	60.59	136.03	4424.08	9.49	95.61	23.45	842.99	1131.77	504.03	1383.8	725.45	324.36	6.67	5.9	59.32	0.29	4003.7	1	NA	NA	NA
P10	Cancer	26	2579.86	1329.44	0.46	0.45	82.64	540.98	470.55	239.61	7199.87	57.69	130.46	430.65	2772.97	1844.25	2809.22	3765.93	1542.51	889.38	3.96	30.27	236.47	0.28	5417.56	1	NA	NA	NA
P18	Cancer	26	3212.85	1581.54	0.38	0.94	61.05	761.52	556.04	344.47	7569.85	61.37	185.9	618.81	3077.03	2341	3615.2	4049.09	1932.21	1600.54	10.98	53.94	216.77	0.71	5811.56	1	NA	NA	NA
P26	Cancer	34	1990.87	1713.04	0.42	0.31	13.1	376.26	198.11	130.85	4425.53	13.69	93.48	72.48	1568.47	1044.86	1373.87	2083.12	904.84	671.04	4.53	14.7	85.05	0.33	4194.2	1	NA	NA	NA
P34	Cancer	34	4797.66	2394.16	0.25	0.52	34.54	645.6	484.1	291.92	7395.29	56.96	231.22	143.62	2561.72	2128.26	2736.86	3657.29	2120.19	1528.35	6.91	17.96	221.22	0.28	5978.6	1	NA	NA	NA
B3	Control	3	497.95	655	0.26	0.36	10.21	332.39	210.24	66.76	6248.82	11.74	54.67	43.97	1599.5	1170.71	609.3	2011.42	537.71	223.78	0.91	6.73	152.36	0.14	4135.5	1	NA	NA	NA
B11	Control	3	453.11	488.4	0.12	0.1	10.31	244.88	137.11	58.24	4279.88	11.75	37.05	24.37	1111.74	1041.02	577.92	1431.81	513.53	213.81	3.42	5.09	107.1	0.18	3581.31	1	NA	NA	NA
B19	Control	11	3251.31	2296.13	0.95	0.62	15.42	769.53	141.61	200.62	5319.64	8.61	195.49	32.22	1935.93	1879.96	491.34	1921.57	895.69	372.06	4.57	6.58	135.96	0.35	5928.32	1	NA	NA	NA
B27	Control	11	3650.36	2904.07	0.5	0.23	18.17	748.43	178.85	256.05	6613.88	20.39	387.76	44.91	2612.98	3414.85	618.56	2443.09	1261.75	513.02	10.93	4.87	170.16	0.16	6909.99	1	NA	NA	NA
B35	Control	19	4078.72	2831.7	0.43	0.47	14.92	693.12	141.33	308.54	6556.32	17.03	304.08	57.06	2776	2226.54	1740.49	2418.47	2259.61	1730.86	8.76	8.5	146.38	0.01	6014.27	1	NA	NA	NA
B39	Control	19	2287.1	1372.58	0.2	0.16	12.25	400.18	64.8	97.48	4602.36	6.58	128.51	40.52	1222.51	1102.91	467.22	1314.08	707.4	289.75	1.66	10.54	78.49	0.21	4195.23	1	NA	NA	NA
P11	Cancer	27	1687.21	1389.89	0.46	0.14	16.38	455.92	168.83	146.35	5577.91	19.4	138.88	183.13	1654.25	1265.59	831.13	2257.58	863.86	409.37	2.63	7.84	101.56	0.43	4207.42	1	NA	NA	NA
P19	Cancer	27	4264.21	3101.34	0.11	0.26	35.05	679.33	292.81	319.33	7093.82	33.92	306.48	372.8	2894.49	2389.03	2110.51	3141.2	2016.94	1223.77	4.46	15.01	171.9	0.06	6633.42	1	NA	NA	NA
P27	Cancer	35	2018.41	1383.36	0.14	0.78	18.73	467.92	184.32	164.56	5437.72	29.38	152.06	127.97	1663.64	1324.27	806.62	2203.84	804.03	328.29	0.82	14.6	126.46	0.52	5057.28	1	NA	NA	NA
P35	Cancer	35	2667.51	2058.32	0.26	0.27	32.25	416.72	235.27	161.89	6250.73	42.45	166.77	153.95	2439.17	1798.32	1556.39	2466.42	1666.16	1071.18	4.25	21.56	135.44	0.39	5299.68	1	NA	NA	NA
B4	Control	4	746.43	439.55	0.26	0.28	3.06	177.64	174.96	72.75	5414.81	15.69	50.25	40.29	1536.61	981.57	575.43	1800.82	388.31	161.4	0.72	6.2	152.89	0	3964.1	1	NA	NA	NA
B12	Control	4	1173.64	744.82	0.17	0.29	19.23	293.33	153.53	108.6	5702.6	15.77	69.12	71.35	1776.41	1165.26	1468.93	2386.81	736.32	406.83	1.81	14.75	128.56	0.02	3976.26	1	NA	NA	NA
B20	Control	12	3243.93	2645.9	0.51	0.56	23.76	734.57	151.55	249.9	5984.88	12.86	302.98	35.61	2527.38	2483	833.13	2363.29	1567.4	797.6	6.39	9.27	146.69	0.66	6398.13	1	NA	NA	NA
B28	Control	12	2825.54	2792.12	0.83	0.62	17.44	499.74	91.58	164.97	5391.44	7	230.39	38.03	1267.83	1305.57	1054.46	2085.92	1552.12	1114.34	8.85	4.95	99.25	0.58	5091.54	1	NA	NA	NA
B36	Control	20	2815.91	3007.67	0.39	0.37	16.36	685.35	139.11	216.41	6837.82	10.29	242.83	41.08	2544.98	2483.77	453.48	2088.19	1119.39	473.31	3.58	3.08	193.08	0.39	6347.42	1	NA	NA	NA
B40	Control	20	2966.57	2344.22	0.73	0.58	11.59	468.24	113.73	203.94	5705.12	5.9	206.25	39.04	2137.81	1679.42	779.86	1775.33	1439.84	790.89	4.37	2.63	132.46	0.41	5395.17	1	NA	NA	NA
P20	Cancer	28	3340.86	2472.38	0.3	0.54	26.8	706.1	154.28	225.12	5922.64	5.94	229.76	51.11	2523.36	2285.53	735.59	2400.81	1156.12	484.71	5.2	6.6	166.21	0.43	5579.01	1	NA	NA	NA
P28	Control	36	1431.1	772.35	0	0.2	15.05	138.68	77.49	70.14	3837.44	4.69	53.11	25.95	1088.38	780.34	529.25	1320.01	555.01	256.2	1.07	10.17	60.3	0.02	2938.61	1	NA	NA	NA
P36	Control	36	2104.96	1325.45	0.18	0.11	15.31	325.64	169.28	157.93	5761.87	7.43	138.37	46.19	1920.54	1467.26	1184.12	2260.86	973.37	535.51	3.48	17.59	133.21	0.1	4609.1	1	NA	NA	NA
B5	Control	5	1488.61	1459.2	0.29	0.38	12.21	273.88	267.46	132.67	5840.44	13.09	91.98	54.75	1777.44	1782.6	535.06	1889.75	557.32	221.93	2.12	5.85	195.43	0.46	4842.34	1	NA	NA	NA
B21	Control	13	3716.98	3600.55	0.8	0.99	26.82	906.53	272.83	295.24	6013.02	21.66	309.38	94.34	2643.23	2642.94	1239.81	2563.5	1780.65	988.55	7.41	10.7	175.16	0.62	6111.18	1	NA	NA	NA
B29	Control	13	4847.33	4480.23	0.51	0.4	31.44	942.43	253.89	409.93	7539.91	32.57	451.06	127.01	3557.02	3014.37	1953.12	3182.93	3011.18	2137.09	13.12	13.73	191.81	0.3	7166.06	1	NA	NA	NA
P1	Cancer	21	270.14	208.04	0	0.33	24.74	62.09	168.32	45.59	3874.6	28.89	27.89	35.67	913	470.07	270.26	1152.95	170.7	68.55	0.35	2.2	93.2	0.03	2343.2	1	NA	NA	NA
P5	Cancer	21	406.15	282.33	0.02	0.24	29.79	93.13	192.08	59.3	4659.68	37.15	32.24	44.32	1149.26	659.45	577.76	1694.31	278.79	127.44	0.22	5.57	107.54	0	2344.2	1	NA	NA	NA
P13	Cancer	29	4449.7	3488.29	0.4	0.64	26.45	595	168.45	248.31	6529.79	26.33	299.29	97.63	2801.87	2390.01	1576.23	2317.32	2226.25	1636.46	4.92	8.1	146.71	0.36	6274.05	1	NA	NA	NA
P21	Cancer	29	4043.38	3521	0.53	0.62	22.21	699.01	133.18	280.98	6851.92	22.89	348.85	134.08	2818.5	2466.07	642.78	2395.68	1598.54	686.55	4.51	6.29	201.78	0.48	6411.63	1	NA	NA	NA
P29	Control	37	2641.09	1526.38	0.27	0.43	19.24	528.89	123.64	167.84	5529.02	11.67	148.72	75.06	1877.78	1653.87	719.07	2418.57	920.84	420.02	9.74	28.54	97.34	0.56	5114.33	1	NA	NA	NA
P37	Control	37	893.14	483.18	0.46	0.49	6.6	211.22	45.35	70.53	2572.22	2.35	46.01	20.68	572.55	482.8	268.84	798	299.36	124.21	3.72	6.11	30.21	0.55	2307.48	1	NA	NA	NA
B6	Control	6	887.44	965.28	0.24	0.49	9.18	167.59	126.36	57.84	5145.02	6.6	60.1	23.07	1215.09	1117.6	275.75	1231.56	345.96	137.33	1.7	1.17	125.26	0.23	4238.38	1	NA	NA	NA
B14	Control	6	1344.77	1009.5	0.77	0.64	9.99	330.22	234.23	74.78	5237.96	8.69	91.78	40.54	1411.22	1365.22	446.71	1660.87	498.02	207.19	2.38	4.7	144.8	0.63	4513.16	1	NA	NA	NA
B22	Control	14	1208.67	1008.24	0.64	0.54	10.68	211.4	194.95	94.18	5365.98	11.35	80.4	34.45	1565.08	1238.2	441.57	1836.45	450.11	180.94	0.95	10.5	170.84	0.17	4416.81	1	NA	NA	NA
B30	Control	14	1039.75	920.84	0.36	0.44	11.46	322.48	142.45	108.33	5779.24	6.99	61.8	53.2	1236.88	1214.11	401.12	1811.45	368.81	138.59	1.09	9.46	140.13	0.48	4241.8	1	NA	NA	NA
P2	Cancer	22	1011.84	667.06	0.45	0.18	11.26	126.37	161.15	88.74	5086.82	24.12	69.08	80.67	1264.48	959.87	367.89	1534.45	314.77	119.63	1.34	13.69	125.69	0.45	3371.27	1	NA	NA	NA
P6	Cancer	22	1712.08	1070.62	0.3	0.27	26.99	146.91	183.47	164.83	5714.49	34.18	94.76	105.46	2088.95	1209.51	1370.2	2358.35	1100.93	747.72	1.34	10.52	132.04	0	4132.76	1	NA	NA	NA
P14	Cancer	30	1249.07	866.56	0.35	0.42	16.84	240.74	183.51	108.24	5239.33	15.2	78.3	120.59	1289.77	1067.78	428.75	1786.71	332.9	140.74	2.56	5.49	141.96	0.88	4012.66	1	NA	NA	NA
P22	Cancer	30	1885.18	973.76	0	0	16.91	142.87	203.07	127.21	5216.38	20.31	100.13	77.83	1525.41	1127.1	974.33	1465.65	841.14	550.51	3.32	7.08	120.78	0	3722.95	1	NA	NA	NA
P30	Control	38	5315.05	4562.76	0.43	0.35	35.95	956.8	227.34	429.26	6883.64	11.53	537.63	101.16	3114.6	2988.61	1138.72	2555.07	2791.78	1986.82	8.97	6.11	126.77	0.47	6624.96	1	NA	NA	NA
P38	Control	38	3212.33	1728.02	0.54	0.99	14.49	419.95	89.8	154.53	4078.17	6.67	217.7	44.51	1241.48	1458.8	479.12	1356.07	1188.65	695.39	7.72	8.03	55.96	1.06	4090.96	1	NA	NA	NA
B7	Control	7	1114.58	1000.18	0.54	0.92	4.81	281.25	164.79	69.98	4809.4	10.1	82.89	46.44	1436.34	1267.65	342.33	1503.06	465.1	179.94	1.07	8.62	143.75	0.31	4216.67	1	NA	NA	NA
B15	Control	7	1228.75	1062.55	0.39	0.28	13.46	244.62	148.68	84.48	4821.5	4.54	101.41	34.81	1555.84	1384.17	475.86	1675.97	547.73	205.84	3.21	9.43	124.29	0.16	4438.27	1	NA	NA	NA
B23	Control	15	4323.95	3935.69	0.89	1.04	21.3	829.79	175.8	305.13	6340.55	11.07	465.24	37.49	2586.96	3103.26	644.01	1948.29	1652.01	664.75	8.54	4.5	197.64	0.34	6546.62	1	NA	NA	NA
B31	Control	15	3070.63	2628.02	0.92	0.48	11.97	462.58	112.24	219.16	6405.66	7.98	279.9	27.26	1764.88	2228.98	286.84	1508.08	714.96	285.89	4.39	3.59	164.81	0.52	6196.04	1	NA	NA	NA
P3	Cancer	23	1877.02	1412.17	0.89	0.64	15.26	216.69	241.34	165.62	6490.92	28.53	118.47	102.63	2374.15	1804.17	1303.82	2701.11	1076.33	638.61	2.35	8.84	204.83	0.86	4430.71	1	NA	NA	NA
P7	Cancer	23	1273.52	1015.55	0.27	0.31	10.54	146.62	195.01	119	6331.27	19.6	72.04	67.06	2095.25	1524.92	758.77	1988.81	765.54	361.17	2.65	7.58	175.85	0	3886.8	1	NA	NA	NA
P15	Cancer	31	3593.14	3472.34	1.22	1.14	24.52	502.69	218.62	217.17	6063.46	14.59	293.88	17.83	2432.49	2497.6	432.41	2198.64	1075.74	417.27	3.81	8.69	219.83	0.74	6290.5	1	NA	NA	NA
P23	Cancer	31	3519.77	2719.8	0.84	0.85	14.59	432.1	161.22	187.77	5972.43	18.91	232	13.83	2133.84	2081.32	647.48	1846.95	1375.23	718.73	4.27	8.66	134.32	0.89	5907.16	1	NA	NA	NA
P31	Control	39	689.53	534.04	0.93	1.27	11.43	46.41	64.09	54.03	3580.34	1.04	43.02	13.86	763.94	528.08	534.96	676.25	415.8	272.93	1.74	9.96	43.13	1.65	2360.78	1	NA	NA	NA
P39	Control	39	1830.4	1190.82	0.3	1.06	7.4	147.98	137.72	115.81	5659.87	19.95	71.42	49.16	1570.87	1234.65	1121.76	1764.8	932.63	643.37	2.67	6.16	108.11	0.24	3815.14	1	NA	NA	NA
B8	Control	8	1511.71	1446.45	0.12	0.38	11.01	273.68	86.62	88.57	5495.9	6.71	116.74	19.11	994.94	1233.38	146.3	1187.11	281.32	91.53	0.76	3.27	111.78	0.51	4763.68	1	NA	NA	NA
B16	Control	8	1711.62	1690.86	0.15	0.38	6.83	237.35	102.15	111.91	5827.73	6.49	132.52	19.04	961.05	1540.51	141.61	1308.6	315.07	108.25	1.52	2.73	146.66	0.3	4916.28	1	NA	NA	NA
B24	Control	16	1454.14	1109.43	1.26	1.04	8.51	243.74	84.12	75.94	4352.38	8	102.55	12.94	1063.69	1294.85	234.59	1001.53	410.77	155.81	1.93	15.47	86.92	0.7	4593.74	1	NA	NA	NA
B32	Control	16	1325.15	1068.9	0.77	0.41	4.34	147.95	74.56	65.41	4102.85	7.58	84.03	12.96	1027.95	1092.84	167.18	729.74	449.47	191.79	0.86	3.96	85.14	0.42	4278.96	1	NA	NA	NA
P4	Cancer	24	1076.24	1149.16	1.22	0.63	9.5	144.56	181.96	90.53	5263.53	10.93	84.04	19.8	812.42	1325.27	105.74	943.36	221.43	75.16	1.04	7.45	166.01	0.45	4285.82	1	NA	NA	NA
P8	Cancer	24	1945.33	1589.45	0.8	0.86	19.25	181.53	223.81	114.06	5324.19	12.79	145.05	32.02	1973.56	1517.92	524.27	1702.98	722.35	333.17	3.77	6.52	142.22	0.72	4874.41	1	NA	NA	NA
P16	Cancer	32	1320.72	1058.11	0.75	0.42	5.44	135.44	109.09	59.65	4837.33	31.75	101.86	29.9	1299.73	1102.64	601.6	1079.8	831.74	532.09	1.53	10.1	123.81	0.37	4044.26	1	NA	NA	NA
P24	Cancer	32	1462.32	869.91	0.37	0.35	10.98	150.22	141.94	88.41	5071.96	40.16	94.58	58.54	1342.59	1067.08	610.15	1106.67	710.79	331	3.54	3.99	141.09	0.14	4038.53	1	NA	NA	NA
P32	Control	40	4188.57	3688.66	0.81	0.93	65.45	878.57	328.85	366.04	6430.56	33.32	472.21	338.42	2598.24	3077.78	579.94	2479.02	890.97	348.22	10.2	15.06	224.22	0.61	6697.78	1	NA	NA	NA
P40	Control	40	5435.93	4361.86	0.97	1.29	61.9	523.64	352	450.62	6920.19	29.47	546.17	265.39	3242.72	3536.89	1022.47	2283.1	2129.89	1112.05	10.56	11.09	224.25	0.93	7007.83	1	NA	NA	NA
P12	Cancer	28	4567.78	3829.52	1.09	1.09	22.15	756.15	260.29	389.11	7318.09	23.59	426.36	45.31	2650.22	2993.18	1550.45	3538.86	2326.3	1337.11	14.43	19.36	187.72	0.67	6608.29	1	NA	NA	NA
B13	Control	5	2450.95	1547.04	0.86	0.61	21.54	384.85	378	153.37	5767.88	18.31	170.32	55.61	2421.94	1973.51	1585.08	2342.61	1421.51	890.89	7.93	15.02	157.11	0.43	4817.25	1	NA	NA	NA
1MO1	Cancer	41	413.76	110.15	0.5	0.42	26.68	84.52	182.74	56.59	4272.06	12.79	12.65	63.17	991.12	642.85	386.75	1801.98	139.15	58.79	0.22	6.47	96.04	0.04	1896.34	1	NA	NA	NA
1MO9	Cancer	41	418.63	115.1	0.98	0.27	21.89	87.53	207.63	57.4	5016.93	17.22	15.17	83.02	1257.68	699.8	448.39	2005.51	187.72	72.44	0.47	5.3	131.99	0.11	2328.88	1	NA	NA	NA
1MO17	Cancer	49	2560.89	1027.6	0.6	0.97	32.34	1456.12	1331.33	1528.38	8291.34	38.9	170.06	18.22	965.79	1458.84	1491.04	2726.12	784.79	365.09	6.21	16.89	1494.04	0.53	8925.41	1	NA	NA	NA
1MO25	Cancer	49	2120.55	996.96	0.88	1.19	35.42	1227.15	1267.12	1384.81	8058.4	22.18	209.84	22.59	1018.51	1556.45	1231.45	3024.76	871.29	388.5	12.19	4.16	1469.89	1.02	9184.13	1	NA	NA	NA
1MO33	Control	57	277.11	149.51	0.06	0.33	3.98	85.05	71.63	23.13	2884.52	5.98	11.11	21.79	345.18	282.78	156.64	878.94	64.42	22.38	0.39	4.62	34.87	0.03	1411.34	1	NA	NA	NA
1MO2	Cancer	42	3238.96	2373.78	0.6	0.64	37.05	1258.32	192.69	272	7183.3	37.84	318.52	358.25	1821.57	2972.83	428.76	2958.41	586.13	177.47	11.49	57.68	212.49	0.09	6774.31	1	NA	NA	NA
1MO10	Cancer	42	3477.29	2735.32	0.52	0.8	40.19	730.97	216.89	290.65	6978.93	34.52	286.17	242.66	2107.1	2952.89	469.65	2955.19	767.5	286.14	3.11	15.42	232.13	0.38	6551.64	1	NA	NA	NA
1MO18	Cancer	50	727.9	349.47	0.27	0.3	12.13	237.36	132.32	54.97	4112.07	16.45	34.67	94.74	767.15	595.58	266.29	1300.33	158.76	63.76	0.62	10.37	68.21	0.25	2732.76	1	NA	NA	NA
1MO26	Cancer	50	1053.24	753.78	0.26	0.45	13.93	193.65	138.49	69.32	4330.69	12.96	90.49	92.33	1149.01	802.98	488.15	1472.4	394.57	169.61	3.02	1.72	98.64	0.56	3526.55	1	NA	NA	NA
1MO34	Control	58	1558.35	1495.6	0.42	0.35	19.7	493.99	143.1	130.73	5571.29	8.88	157.15	59.9	666.41	1606.96	105.45	1283.17	259.92	74	2.25	7.07	105.04	0.55	5662.9	1	NA	NA	NA
1MO3	Cancer	43	1068.55	421.21	0.45	0.63	16.13	236.72	169.16	102.47	5997.94	19.23	41.23	95.29	1578.89	1120.54	1112.06	2883.52	466.64	224.23	0.59	25.91	116.51	0.13	3154.88	1	NA	NA	NA
1MO11	Cancer	43	759.31	339.08	0.28	0.06	14.2	159.54	176.78	72.49	5559.77	17.19	34.73	63.93	1598.26	1023.22	750.89	2223.64	348.62	155.04	1.49	10.13	107.47	0.13	3173.99	1	NA	NA	NA
1MO19	Cancer	51	584.61	356.47	0	0	10.65	92.94	175.37	69.03	4139.9	26.68	44.59	40.67	867.18	614.62	342.54	1225.17	184.11	75.5	0.47	4.24	83.42	0	2649.43	1	NA	NA	NA
1MO27	Cancer	51	249.73	173.98	0.19	0.47	3.03	37.58	109.23	19.72	2798.29	7.45	15.04	14.82	347.76	361.52	78.72	663.14	62.42	20.73	1.13	1.85	44.91	0.63	1583.31	1	NA	NA	NA
1MO35	Control	59	1707.78	912.16	0.02	0.16	15.39	315.82	107.42	86.49	4827.98	14.66	131.33	72.31	1095.6	1239.64	207.76	1125.49	313.3	110.21	1.11	5.48	85.39	0.12	4560.41	1	NA	NA	NA
1MO12	Cancer	44	49.13	31.79	0	0.44	3.12	39.47	30.46	9.96	1558.28	4.86	2.58	30.14	154.5	148.26	70.76	573.18	32.03	9.96	0.44	3.64	28.15	0.24	681.55	1	NA	NA	NA
1MO20	Cancer	52	455.72	285.11	0.08	0.19	12.43	171.7	137.88	35.07	3264.82	17.56	37.6	59.15	567.62	497.22	167.59	717.14	153.62	50	0.74	8.19	55.46	0	2692.03	1	NA	NA	NA
1MO28	Cancer	52	363.57	259.26	0.87	0.23	5.26	94.78	107.59	24.16	2194.59	10.92	18.43	50.78	451.19	413.92	102.98	657.06	141.7	49.23	0.5	1.21	40.31	0.12	2199.84	1	NA	NA	NA
1MO36	Control	60	673.41	330.97	0.09	0.1	6.8	112.98	180.82	62.55	4213.24	10.86	50.55	59.74	930.24	759.16	283.25	1257.6	272.77	114.5	0.48	4.19	86.84	0	3078.29	1	NA	NA	NA
1MO5	Cancer	45	616.51	243.42	0.59	0.47	9.9	204.01	144.95	49.38	6220.66	8.94	34.66	45.49	875.82	1104	251.79	1927.7	223.23	65.81	0.77	9.81	144.36	0.23	3606.09	1	NA	NA	NA
1MO13	Cancer	45	828.14	274.68	0.6	0.77	17.84	202.65	118.73	75.97	4374.53	17.3	34.01	46	1474.14	1035.48	763.99	2214.13	596.46	276.81	3.44	14.02	95.55	0.28	2942.02	1	NA	NA	NA
1MO21	Cancer	53	152.29	63.19	0.42	0.33	4.32	33.07	33.16	13.59	1222.06	4.57	7.11	15.03	174.85	144.26	112.59	528.86	46.1	18.46	0.44	1.57	15.04	0.17	754.53	1	NA	NA	NA
1MO29	Cancer	53	440.07	207.87	0	0.02	4.6	69.67	154.1	31.45	4224.45	16.98	38.8	47.65	618.29	507.59	171.83	1054.28	135.68	48.38	0.19	2.81	74.64	0.05	2423.23	1	NA	NA	NA
1MO37	Control	57	434.68	235.24	0.12	0.05	2.61	43.39	98.33	36.51	3933.57	8.91	17.03	10.31	752.1	440.59	178.9	693.76	165.72	70.08	0.12	4.03	70.09	0.12	2062.07	1	NA	NA	NA
1MO6	Cancer	46	1568.6	632.26	0.31	0.36	13.24	357.02	204.55	108.98	5183.84	45	101.73	71.42	1804.18	1271.5	1123.04	2984.4	947.79	462.58	2.38	14.73	133.66	0.29	3740.02	1	NA	NA	NA
1MO14	Cancer	46	555.34	313.11	0.34	0.51	4.16	95.62	66.18	38.43	3338.94	9.64	22.29	20.33	769.52	534.88	396.14	889.78	351.77	171.03	0.84	4.33	49.59	0.6	2094.67	1	NA	NA	NA
1MO22	Cancer	54	3343.92	1678.64	0.53	0.47	27.88	453.45	316.99	222.53	6212.44	20.9	246.07	198.01	2333.95	2244.21	905.51	2403.11	1106.11	453.02	4.41	26.12	169.11	0.56	5949.89	1	NA	NA	NA
1MO30	Cancer	54	2675.41	1637.12	0.48	0.64	26.33	415.66	195.22	177.01	5698.29	19.54	171.26	112.41	1456.08	1642.58	446.81	1762.69	589.64	215.71	1.19	14.21	120.51	0.36	5474.53	1	NA	NA	NA
1MO38	Control	58	1769.86	1338.23	0.06	0.53	11.09	272.27	103.82	146.26	4946.9	9.48	162.42	38.77	965.22	1278.39	112.78	792.45	300.48	102.75	2.4	3.52	77.62	0.3	4294.84	1	NA	NA	NA
1MO7	Cancer	47	1032.17	398.63	0.44	0.88	13.53	198.66	190.8	73.71	4813.02	13.35	41.45	73.78	1153.2	757.74	1290.84	2057.53	456.15	234.89	1.18	15.61	91.05	0.62	2815.61	1	NA	NA	NA
1MO15	Cancer	47	583.45	270.18	0.37	0.46	6.27	95.4	92.64	39.18	4111.1	8.28	36.76	32.45	1071.29	627.14	488.96	1625.29	272.22	126.03	0.78	6.71	63.66	0.32	2313.47	1	NA	NA	NA
1MO23	Cancer	55	1157.11	409.56	0.62	0.69	5.33	228.32	166.25	86.4	5355.66	22.11	67.76	40.55	1443.68	1284.33	372.94	2018.06	345.38	127.22	1.88	10.8	121.14	0.34	4422.08	1	NA	NA	NA
1MO31	Cancer	55	1064.36	402.96	0.57	0.57	12.74	244.14	121.71	71.27	4480.48	24.24	45.82	60.42	1123.44	962.62	458.84	1426.88	300.02	112.7	2.05	17.26	80.55	0.33	3254.07	1	NA	NA	NA
1MO39	Control	59	2071.36	1151.21	0.5	0.53	14.59	266.87	110.69	109.87	4670.66	16.28	134.54	75.4	1039.79	1142.1	232.12	1234.77	342.5	120.77	2.27	11.63	77.63	0.73	3834.59	1	NA	NA	NA
1MO8	Cancer	48	979.93	793.36	1.04	1.06	5.16	144.29	206.48	71.49	5086.11	12.04	78.7	21.05	864.4	1253.81	116.36	1116.3	214.11	63.23	1.86	4.05	141.7	0.38	4072.09	1	NA	NA	NA
1MO16	Cancer	48	1899.3	1089.31	0.85	0.65	18.57	446.7	254.18	121.78	5096.83	10.12	126.85	57.59	1853.67	1655.06	720.86	2425.46	746.89	319.01	1.7	17.42	171.77	0.36	5235.48	1	NA	NA	NA
1MO24	Control	56	1673.81	862.33	0.24	0.45	26.53	316.96	152.19	87.23	4975.89	21.74	85.48	88.43	1317.25	1039.64	846.84	2311.23	425.6	179.98	4.23	25.73	90.86	0.25	3798.19	1	NA	NA	NA
1MO32	Control	56	825.49	440.95	0.38	0.45	10.29	148.29	95.71	50.51	3795.32	10.73	48.45	34.91	724.19	742.52	214.19	1051.95	213.37	77.67	0.68	12.35	65.09	0.48	2905.76	1	NA	NA	NA
1MO40	Control	60	643.35	325.07	0.11	0.36	8.67	174.05	139.43	49.11	4539.51	16.2	36.02	103.06	740.08	588.26	168.48	1446.62	156.95	56.23	0.39	6.75	89.34	0.42	3259.04	1	NA	NA	NA
1MO4	Cancer	44	174.9	98.46	0.62	0.49	4.81	91.71	129.57	22.13	3630.38	8.33	14.8	63.12	604.16	464.78	198.74	1190.42	117.72	44.65	0.59	5.28	84.92	0.3	2273.45	1	NA	NA	NA
39B0	Control	1	1687.67	1092.68	0.46	0.69	10.19	777.22	330.58	178.86	6725.43	42.56	108.75	284.1	1941.31	1677.38	1371	2880.86	557.83	216.37	3.57	53.16	196.23	0.22	5275.31	2	0.48	1.76	0.49
39BB0	Control	1	1963.54	1313.05	0.53	0.27	18.75	926.83	350.94	206.53	6222.04	37.52	95.4	395.26	2125.83	1626.44	1615.42	3095.5	646.97	256.04	1.93	59.77	196.25	0.1	5619.86	2	0.28	1.73	0.04
40B30	Control	10	1952.48	1144.81	0.18	0.4	29.77	773.69	547.01	214.69	6394.86	71.77	71.08	299.95	1809.23	1623.92	2418.6	3968.37	765.22	326.39	6.26	118.4	148.41	0	5264.19	2	0.28	1.18	0
40BB30	Control	10	2268.28	1096.65	0.44	0.19	54.96	635.1	471.69	264.91	6054.59	61.53	83.02	317.05	1713.75	1266.18	3483.38	3460.65	1134.22	672.99	6.17	125.78	115.36	0.01	4315.57	2	2.15	0.63	0.24
42B0	Control	11	1461.31	812.76	0.47	0.54	16.85	270.43	127.52	118.16	5153.01	24	45.23	130.34	1015.33	828.06	2054.72	2384.45	634.6	374.17	4.42	55.08	65.23	0.37	3284.86	2	0.55	0.58	0.19
42BB0	Control	11	2029.75	1514.18	0.53	1.05	22.48	725.45	279.53	225.03	6246.4	55.16	123.88	261.69	1857.72	1464.03	2052.84	3428.22	739.62	324.62	1.25	88.87	172.43	0	4748.4	2	2.33	0.23	0.17
42B1	Control	12	3255.96	1708.84	0.71	0.56	49.21	1162.8	561.6	440.43	8187.63	108.6	199.06	835.68	3591.7	2081.55	3920.76	5076.88	1821.88	1008.11	8.84	161.85	264.87	0.16	6488.55	2	0.51	0.57	0.36
42BB1	Control	12	986.52	597.8	0.28	0.23	18.89	384.12	161.55	121.13	5041.76	35.09	47.92	278.25	1196.59	873.1	1086.01	2623.64	341	125.89	3.71	59.64	93.72	0	3715.89	2	0.28	0.18	0.4
42B3	Control	13	1617.3	614.54	0.65	0.59	29.02	427.99	270.91	192.4	5465.9	35.99	77.12	369.05	1599.17	1146.21	2132.89	2721.24	836.01	460.25	6.97	48.52	95.25	0.33	4059.88	2	0.52	0.69	0.32
42BB3	Control	13	1655.19	722.27	0.27	0.24	30.16	429.81	244.31	185.66	4621.23	54.33	80.62	389.72	1502.21	1008.07	2360.9	2777.98	847.25	442.99	2.34	93.29	108.57	0	4204.27	2	0.09	0.89	0.09
42B10	Control	14	2187.34	1738.29	0.86	0.49	19.31	732.75	237.26	215.62	6442.64	57.84	120.61	306.88	1516.37	1287.5	1151.3	3358.68	458.41	160.51	5.34	44.74	148.3	0.16	5099.65	2	0.72	1.49	0.24
42BB10	Control	14	2288.43	1716.64	0.92	0.42	22.1	415.67	225.24	236.86	6108.54	51.58	104.68	306.11	1756.66	1523.9	913.07	2775.95	520.75	207.24	0.63	17.18	173.99	0	5089.6	2	0.31	0.32	0.23
42B30	Control	15	3250.43	1534.5	0.66	0.71	23.85	710.83	482.72	504.3	9247.76	54.23	129.01	555.55	3713.56	2434.24	3735.49	5262.99	1814.55	1012.5	10.56	78.78	310.48	0	6329.21	2	0.7	1.28	0.46
42BB30	Control	15	2818.14	1329.27	0	0	43.8	1070.62	347.07	477.24	9160.39	68.59	87.92	602.93	2569.53	1897.42	2950.42	5733.36	937.61	420.37	4.99	163.18	296.44	0	5766.18	2	0	0	0
43B0	Control	16	682.76	505.29	0.9	0.44	16.3	180.43	296.63	83.11	3718.43	25.6	37.53	92.5	962.53	511	1172.96	1794.87	376.46	179.36	1.44	21.97	71.99	0.34	2373.42	2	0.57	1.14	0.64
43BB0	Control	16	819.48	583.34	0	0	15.44	141.6	212.87	114	3798.76	30.39	38.56	132.84	788.79	470.7	2151.76	1682.53	514.22	315.07	1.39	28.51	68.01	0	2643.97	2	0	0	0
43B1	Control	17	2071.34	1148.12	0.44	0.39	35.17	564.5	366.11	206.52	6799.38	66.47	117.94	480.63	2259.28	1543.32	2217.61	3656.65	763.21	310.46	2.99	107.53	120.09	0	4852.48	2	0.42	0.09	0.17
43BB1	Control	17	2592.49	1208.39	0.24	0.31	44.91	671.66	430.94	255.68	7112.23	84.31	150.39	564.74	1962.15	1601.19	3527.29	3889.14	1254.76	679.18	11.24	136.72	123.19	0	5299.63	2	0.35	0.27	0.07
43B3	Control	18	2026.12	1101.97	0.21	0.3	55.63	682.24	485.23	227.66	7614.64	52.81	78.04	444.43	2482.73	1826.94	3160.2	4522.04	1219.17	627.5	6.9	70.54	167.2	0	5216.09	2	0.33	0.97	0.25
43BB3	Control	18	964.36	505.69	0	0.31	28.72	366.85	192.21	104.74	5481.59	29.52	38.91	229.85	843.51	800.92	1634.96	2792.49	416.27	199.95	1.34	76.74	92.84	0	2751.25	2	0.28	1.4	0
43B10	Control	19	1389.34	536.87	0.64	0.4	29.82	508.25	609.12	223.11	7729.26	51.04	87.58	609.49	2145.82	1404.76	2228.91	4222.14	658.85	273.51	6.58	138.04	170.54	0	4789.22	2	0.34	0.14	0.08
43BB10	Control	19	977.83	286.88	1.14	0.46	20.51	308.88	252.75	79.03	5630.88	33.87	43.46	290.69	1299.2	668.55	1417.28	3468.57	421.6	189.76	1.57	63.42	91.79	0	3075.6	2	0.89	3.97	0.55
39B1	Control	2	2363.23	1938.15	0.55	0.28	41.75	954.18	352.72	260.7	7423.29	44.08	159.32	217.57	2590.33	2126.4	2371.17	3980.41	1300.65	566.8	4.21	64.05	150.76	0	6436.87	2	0.58	0.4	0.13
39BB1	Control	2	2605.99	1720.13	0.86	0.74	25.5	849.23	310.45	258.81	7068.45	18.76	154.94	189.93	2121.17	2130.39	1767.13	3951.96	1073.45	452.56	2.82	34.66	167.84	0	6396.45	2	0.61	1.1	0.19
43B30	Control	20	1686.46	883.67	0.94	0.74	28.91	591.42	302.23	221.81	6832.52	85.43	103.47	461.69	2193.67	1425.12	3047.34	3819.79	1164.79	688.15	1.77	85.15	195.75	0.14	4594.82	2	0.84	0.42	0.28
43BB30	Control	20	986.11	468.77	0.28	0.66	19.32	379.39	171.54	120.18	4700.05	45.72	53.63	284.63	748.16	699.63	1741.62	2666.89	525.97	256.04	1.93	78.52	85.77	0.08	2888.68	2	0.27	0.35	0.08
39M0	Control	21	464.63	294.98	0.23	0.44	8.37	286.97	232.32	56.98	5789.35	43.64	33.21	221.25	1075.03	838.14	1595.67	3124.26	320.92	135.54	2.42	48.97	107.61	0.08	3212.85	2	0.4	0.62	0.03
39MM0	Control	21	705.94	342.59	1.51	0.23	34.28	472.74	365.19	112	6606.98	77.22	55.47	370.66	1604.97	1092.38	2057.27	3978.54	464.61	196.11	3.1	158.76	168.17	0	3626.41	2	0.39	1.46	0.3
39M1	Control	22	3626.81	2705.92	0.78	0.7	42.39	873.2	304.51	231.44	8052.83	53.1	221.09	298.34	3457.32	2345.73	3271.15	4383.75	1752.11	1033.93	8	55.43	195.78	0	6735.2	2	0.58	2.54	0.36
39MM1	Control	22	2366.03	2046.79	0.75	0.37	30.19	747.67	313.09	187.46	7277.25	47.85	150.03	314.35	1833.99	1895.87	1267.86	3005.01	617.91	244.39	9.35	74.13	182.82	0	5638.81	2	0.46	0.25	0.3
39M3	Control	23	1980.57	1539.37	0.87	0.74	29.76	582.63	383.35	144.3	7701.74	39.74	124.03	132.15	2889.05	2159.45	1760.65	4156.64	914.9	362.77	4.14	50.4	220.04	0.06	5564.26	2	0.8	2.47	0.3
39MM3	Control	23	2090.84	1351.39	0.04	0	7.54	755.17	391.14	157.05	7443.34	29.89	83.87	132.01	2832.43	1738.45	2812.89	4054.12	1120.85	552.84	1.15	52.98	230.81	0.01	5634.4	2	0.11	0	0.17
39M10	Control	24	1464.31	1130.07	1.24	1.06	26.6	906.82	170.14	118.56	4955.92	120.28	150.46	566.9	1778.71	2032.49	1017.37	2670.56	768.41	272.65	2.1	54.37	131.51	0.24	6152.99	2	1.26	1.08	1.14
39MM10	Control	24	3848.27	2526.75	0.02	0.18	74.01	2284.74	511.86	310.26	7688.44	372.64	548.61	1442.98	3914.57	3865.02	2888.89	5672.72	2569.16	1246.11	6.58	85.81	240.94	0.05	7719.29	2	0.13	0.1	0.03
39M30	Control	25	2655.11	1739.75	0.5	0.61	24.55	762.3	278.16	187.01	7516.31	43.03	119.02	270.61	2278.58	1970.06	2607.39	4201.4	898.41	401.82	7.49	82.34	179.88	0.09	5636.78	2	0.28	0.64	0.12
39MM30	Control	25	3154.15	2091.35	0.32	0.43	22.28	918.47	403.59	260.49	7408.57	48.29	171.92	287.85	3006.22	2029.45	3437.32	4609.9	1049.73	528.35	10.04	148.93	203.94	0.1	5676.84	2	0.36	2.79	0.2
40M0	Cancer	26	2203.02	1326.75	0.34	0.49	28.87	686.24	419.32	201.25	7301.59	52.32	137.06	526.04	2416.22	1785.57	2172.78	3832.48	754.79	313.88	4.9	134.81	162.02	0	5463.2	2	0.42	0.46	0
40MM0	Cancer	26	1906.52	1047.96	0.46	0.56	36.55	560.97	251.96	142.94	6221.95	49.83	81.53	378.33	1471.26	1238.3	2608.24	3907.88	707.41	343.36	10.93	116.31	104.61	0	4119.76	2	0.29	0.7	0.33
40M1	Cancer	27	559.42	223.36	0.43	0.7	16.66	209.36	157.87	49.42	4706.99	31.31	26.77	187.25	728.97	513.14	2361.18	2556.7	427.34	288.06	1.37	33.76	47.77	0.99	2305.78	2	0.59	0.62	0.46
40MM1	Cancer	27	1408.87	689.43	0.42	0.48	37.07	478.17	545.99	218.94	7185.52	82.73	103.97	428.07	2452.86	1703.3	2801.55	4793.28	780.74	355.53	1.98	59.65	243.13	0	5208.65	2	0.6	0.21	1.42
40M3	Cancer	28	3008.22	2206.45	0.53	0.7	15.08	709.17	160.56	128.47	6104.22	24.57	160.37	114.01	1789.73	1416.86	1692.07	2133.14	961.97	444.4	4.8	40.3	76.42	0.14	4625.46	2	0.57	0.8	0.38
40MM3	Cancer	28	3049.21	2184.06	0.34	0.45	25.96	851.96	190.43	160.34	5858.32	27.02	140.88	109.22	1531.26	1648	1568.86	3056.54	799.22	329.29	8.85	78.9	98.34	0.38	5447.35	2	0.9	0.34	0.06
40M10	Cancer	29	269.61	109.32	0.28	0.15	10.38	153.69	206.53	50.47	4509.67	24.39	18.76	241.92	832.04	645.77	839.83	2282.54	155.77	63.38	2.26	43.68	73.51	0	2470.47	2	0.17	1.3	0
40MM10	Cancer	29	765.93	475.21	1.2	0.38	21.28	362.75	446.3	107.28	6982.08	53.2	49.17	412.08	2313	1653.63	1355.26	3732.38	449.76	184.15	1.18	43.48	228.04	0.11	4588.76	2	0.42	1.1	0.8
39B3	Control	3	1313.2	472.28	0.76	0.44	20.16	330.9	255.97	147.72	6577.22	53.76	56.08	317.35	1484.86	763.53	1492.01	3712.14	389.7	158.96	2.28	70.62	148.67	0.08	3538.28	2	0.63	0.22	0.03
39BB3	Control	3	1054.67	632.27	0.07	0.54	17.84	382.56	286.19	208.07	5891.66	73.42	46.91	364.41	1188.77	865.89	1335.35	3000.45	375.51	151.39	2.42	41.26	133.25	0	3389.22	2	0.5	0.11	0.02
40M30	Cancer	30	1305.49	551.23	0.58	0.5	25.44	356.71	488.39	241.04	7352.23	54.45	59.88	237.53	3209.06	1811.06	3092.72	4708.62	925.21	487.43	3.57	24.9	202.25	0	4419.64	2	0.45	2.82	0.35
40MM30	Cancer	30	561.35	261.83	0.16	0.62	23.5	247.41	277.4	55.98	5791.8	35.15	28.93	165.02	891.9	595.37	1329.6	3333.83	195.26	86.22	2.12	110.79	106.17	0	2662.65	2	0.18	1.19	0.2
42M0	Cancer	31	203.34	177	1	0.71	7.18	177.18	170.15	36.65	4435.37	24.66	14.95	73.05	587.09	629.03	398.88	1598.92	136.85	47.63	1.23	12.51	104.6	0.18	2574.95	2	0.62	0.4	0.52
42MM0	Cancer	31	360.82	293.48	0	0	2.47	185.21	193.89	72.94	5313.56	32.51	10.7	130.06	705.13	552.7	1874.62	2487.53	335.49	152.43	0	28.58	70.11	0	3077.08	2	0.16	0.25	0
42M1	Cancer	32	880.88	807.71	0.81	0.71	12.13	299.17	238.27	105.03	4909.45	39.1	87.87	357.31	1207.32	1036.92	982.56	2151.25	388.72	162.91	0.78	8.87	97.66	0.54	3981.28	2	0.5	0.42	0.44
42MM1	Cancer	32	534.06	478.94	0	0	12.11	295.52	173.59	41.5	3537.87	33.21	48.21	281.43	661.2	570.8	874.25	1881.61	294.49	122.72	0	17.35	48.42	0.33	3151.24	2	0.55	0.32	0
42M3	Cancer	33	1372.98	930.38	0.21	0.18	30.68	576.47	401.77	181.1	6952.34	36.86	88.01	459.92	2326.8	1444.03	2856.05	4241.46	901.35	433.92	4.57	70.92	178.08	0	5064.89	2	0.21	0.97	0.12
42MM3	Cancer	33	1182.43	1007.01	0.49	0.43	16.59	581.12	373.03	157.12	6558.63	37.86	72.75	341.42	1843.04	1307.15	2402.88	3690.05	781.1	362.88	4.25	37.21	160.93	0.25	4559.67	2	0.35	0.73	0.1
42M10	Cancer	34	1979.28	902.42	0.43	0.13	37.88	599.24	452.13	164.36	6554.16	62.88	87.37	537.22	2142.51	1280.12	3420.08	3828.6	1243.93	776.75	6.48	79.15	133.31	0.11	5374.65	2	0.28	0.3	0.07
42MM10	Cancer	34	1004.09	536.25	0.2	0.32	11.73	281.21	242.27	66.75	4349.46	37.86	52.64	196.07	1099.34	592.71	1776.85	2280.94	446.45	219.19	2.25	19.65	81.54	0	3060.58	2	2.07	0.11	0.11
42M30	Cancer	35	926.8	558.45	0.6	0.64	19.27	239.47	411.35	125.75	4638.39	23.67	69.84	339.25	1381.6	963.33	2736.94	3290.31	836.35	534.17	2.99	47.27	120.97	0.69	2762.49	2	0.8	0.9	0.74
42MM30	Cancer	35	754.43	399.05	0.25	0.17	11.46	293.32	371.93	118.66	4782.72	24.35	58.06	286.04	1185.25	723.42	1626.77	3008.85	477.5	205.22	0.39	40.62	118.54	0	3430.82	2	0.3	0.08	0.12
43M1	Cancer	36	2187.67	1322.05	0.68	0.42	30.61	649.29	430.14	185.58	6915.02	66.99	119.67	666.31	2842.2	1878.85	3026.23	4087.54	1144.14	633.56	4.17	110.28	162.96	0.01	5253.98	2	0.51	0.55	0.04
43MM1	Cancer	36	1063.73	589.43	0.43	0.33	16.92	236.38	208.37	52.6	4578.94	23.05	38.11	234.69	998.4	832.9	1179.53	2110.2	328.35	139.27	1.32	19.5	91.97	0	2557.08	2	0.2	0.48	0.34
43M3	Cancer	37	751.36	506.41	0.71	0.66	17.58	477.11	309.13	81.05	7140.03	45.35	29.33	270.48	2327.87	1992.78	828.83	3723.26	474.88	166.2	0.77	18.59	196.08	0.29	5474.03	2	1.08	0.9	0.64
43MM3	Cancer	37	975.37	665.62	0.84	0.63	40.01	559.4	363.29	140.98	5968.37	42.34	76.64	273.36	2541.02	1725.18	2075	3554.3	1028.78	505.75	1.94	35.04	182.39	0.14	4655.7	2	0.62	0.77	0.21
43M10	Cancer	38	3550.43	2588.92	1.06	0.84	56.86	1244.27	650.86	320.22	6819.5	208.29	312.09	823.2	3613.05	3391.64	1696.33	4209.17	1512.53	576.04	5.9	27.98	193.49	0.07	7778.43	2	0.8	1.43	0.97
43MM10	Cancer	38	259.83	153.66	0.42	0.1	7.26	111.15	122.9	28.8	2653.89	14.03	18.89	42.69	461.93	391.71	418.42	1228.88	134.55	53.11	0.85	8.07	43.24	0.16	1971.04	2	0.08	1.27	0.4
43M30	Cancer	39	144.5	124.65	0.43	0.32	3.99	104.88	95.85	17.7	2900.87	7.65	14.77	19.14	376.79	351.66	191.9	912.74	74.22	23.23	0.97	2.41	33.74	0.46	1926.32	2	0.91	0.08	0.26
43MM30	Cancer	39	530.89	284.69	0	0	11.03	159.6	181.84	46.3	3636.87	20.01	33.67	69.59	790.94	555.46	1488.58	1737.75	433.29	260.17	1.46	10.41	52.24	0.03	2679.88	2	0.11	0.42	0
39B10	Control	4	2218.25	2636.12	0.21	0.62	22.25	751.83	211.22	218.59	6820.55	25.22	173.76	93.09	1659.42	2103.41	391.3	2100.26	463.17	145.46	2.66	20.79	179.92	0.19	6351.45	2	0.39	0.55	0.34
39BB10	Control	4	3508.72	2962.68	0.59	0.48	35.42	1436.12	173.17	358.43	7545.06	42.9	254.12	170.51	1764.17	2581.99	987.61	3350.57	820.2	295.39	5.67	45.09	187.9	0	6794.69	2	0.73	0.27	0.58
BBLANK	Blank	40	2.55	0	0	0	0	0	0.04	0	0	0	0.18	0	2.4	0	0.01	0	3.51	2.47	0	0.28	0.03	0	0	2	0	0.23	0
BLANK	Blank	40	0	0	0.21	0.05	0.56	0.2	0.1	0	0.09	0	0.29	0	0.21	0.08	0	0.23	0	0	0	0.37	0	0	0	2	0.05	0.03	0.16
39P0	Control	41	1056.86	411.02	0.4	0.42	26.97	523.57	451.49	165.98	6913.64	65.45	65.16	257.24	2028.66	1372.93	2483.3	3783.5	649.74	308.3	5.45	74.11	155.74	0	3349.58	2	0.31	0.19	0.1
39PP0	Control	41	469.94	175.9	0.72	0.38	14.91	209.29	233.66	68.29	4518.81	17.8	24.2	97.6	973.12	584.54	1397.64	2384.42	274.47	138.44	1.86	37.99	70.15	0	2331.83	2	0.34	0.26	0.09
39P1	Control	42	1035.48	376.78	0.35	0.26	35.08	473.01	584.6	121.97	7255.48	33.61	42.31	235.65	1776.16	1111.04	2465.39	4356.83	550.27	248.27	0.94	74.8	161.11	0.18	4183.12	2	0.11	0.31	0.14
39PP1	Control	42	1104.82	286.24	0.91	0.82	35.67	369.28	583.71	143.35	6754.84	46.53	31.75	189.3	1769.67	1123.86	1994.21	3501.49	463.48	206.35	0.54	40.31	234.45	0.04	4187.21	2	0.55	0.82	0.11
39P3	Control	43	1081.94	419.1	0.41	0.51	35.82	533.02	469.68	200.2	7765.27	51.76	53.04	197.54	2294.89	1182.46	2134.46	4404.05	604.39	233.4	3.76	97.24	230.56	0	4345.71	2	0.12	0.63	0.26
39PP3	Control	43	945.24	582.25	0.38	0.57	31.97	426.63	347	185.33	7227.68	53.14	63.2	187.14	1846.57	1510.34	1899.1	3956.57	645.5	268.73	1.05	22.67	212.58	0.11	4891.63	2	0.69	0.39	0.29
39P10	Control	44	2763.44	2321.98	0.78	0.68	29.26	1122.82	171.49	190.64	6742.57	17.3	155.88	99.19	1769.82	1885.95	834.1	2991.02	563.39	228.48	8.16	71.49	131.97	0.13	6018.01	2	0.93	0.63	0.43
39PP10	Control	44	3147.32	2765.53	0.84	0.67	27.41	936.42	178.67	203.93	6760.63	31.01	222.9	102.85	1672.09	1766.7	1350.72	2870.71	828.42	344.93	6.31	36.36	110.94	0	5917.56	2	0.52	0.66	0.17
39P30	Control	45	1691.8	721.59	0.27	0.27	51.61	780.69	465.53	216.94	7660.62	85.7	119.52	332.95	2224.21	1456.52	2421.64	4194.03	685.84	285.2	4.5	76.66	195.31	0	5100.34	2	0.51	0.58	0.19
39PP30	Control	45	1430.45	884.27	0.76	0.94	38.33	462.6	357.99	200.56	6240.41	65.23	81.28	225.13	2037.68	1260.63	2193.71	3381.73	781.93	393.37	3.81	49.27	144.84	0.28	4522.45	2	0.83	0.44	0.43
40P0	Cancer	46	731.39	323.83	1.75	0.38	26.35	321.9	156.81	86.65	5266.5	30.8	36.55	150.31	1306.95	745.15	1628.73	3105.63	331.2	149.14	1.79	40.59	106.36	0.37	2644.86	2	0.49	0.26	0.05
40PP0	Cancer	46	1184	638.81	0.57	0.05	28.07	345.94	363.26	150.63	5961.48	41.16	54.47	142.96	1640.55	664.7	1869.86	3069.47	536.89	254.91	2.46	35.84	156.96	0.34	3629.79	2	0.64	0.18	0.05
40P1	Cancer	47	785.88	361.35	0.5	0.75	19.52	181.04	262.51	114.6	5901.74	37.53	46.02	89.91	1494.2	696.05	1375.51	2567.08	341.68	152.06	1.62	30.56	140.05	0.39	3088.11	2	0.63	0.86	0.62
40PP1	Cancer	47	1720.08	899.58	0	0	41.32	486.42	481.64	216.7	7481.82	53.3	77.13	211.22	2330.58	834.2	3380.77	4275.3	936.31	589.62	3.8	46.79	197.97	0	4640.7	2	0	0	0
40P3	Cancer	48	709.79	317.66	0.59	0.64	12.61	147.17	256.46	113.68	6178.47	24.68	29.49	74.44	1245.85	773.82	1047.81	2148.58	399.89	175.04	1	12.66	124.54	0	2797.36	2	0.71	0.79	0.37
40PP3	Cancer	48	246.37	106.79	0	0	3.09	63.52	102.17	30.56	3207.04	10.24	9.04	21.43	465.52	244.01	518.59	969.42	129.24	56.95	0.32	1.8	39.63	0.12	1546.39	2	0.21	0	0.26
40P10	Cancer	49	1782.97	886.99	0.48	0.35	53.92	617.58	407.58	229.18	7568.02	43.81	73.75	545.94	2518.54	1165.26	3267.24	5285.98	888.5	446.3	3.99	123.97	190.72	0	4934.38	2	0.44	0.28	0.11
40PP10	Cancer	49	879.47	367.43	0.34	0.54	20.78	286.2	179.92	92.27	5803.73	21.25	29.67	237.17	803.24	546.49	2187.61	3188.63	371.97	182.29	3.58	64.56	77.63	0.34	2137.85	2	0.25	0.16	0
39B30	Control	5	1778.96	1739.76	0.58	0.77	26.03	602.06	403.58	209.53	7092.72	55.92	132.26	350.3	2067.01	2040.01	852.48	3483.07	549.64	197.68	4.11	33.74	251.28	0.2	6164.13	2	0.36	1.5	0.16
39BB30	Control	5	2671.33	1890.86	0.22	0.46	27.19	788.52	464.77	269.82	6939.12	50.93	184.68	542.62	2080.65	1771.31	2756.6	3632.2	1384.91	684.04	2.44	58.08	173.51	0	5410.63	2	0.68	0.45	0
40P30	Cancer	50	1647.03	923.03	0.52	0.46	27.33	603.97	300.63	152.28	6466.43	45.98	57.84	106.74	2027.53	1590.71	2307.91	3618.4	767.09	342.46	2.54	71.21	172.66	0.18	4271.8	2	0.57	0.39	0
40PP30	Cancer	50	896.95	548.81	0.5	0.34	13.57	407.22	166.68	101.42	5616.41	20.25	43.81	86.66	1137.29	803.15	1804.18	2592.34	560.06	271.71	4.02	35.3	89.02	0.15	3715.04	2	0.1	0.15	0.63
42P0	Cancer	51	1541.36	654.16	0.65	0.72	27.7	371.59	300.33	167.44	5595.27	36.53	69.58	83	1381.54	936.07	2908.54	3352.45	950.94	592.06	2.93	39.24	84.98	0.28	3853.49	2	0.16	0.36	0.17
42PP0	Cancer	51	966.45	471.42	0.75	1.07	16.98	203.36	156.79	104.36	4326.66	18.81	39.64	71.46	686.02	479.06	1436.29	2074.96	407.24	203.19	2.92	21.89	61.24	0	2499.36	2	0.2	0.46	0.33
42P1	Cancer	52	675.76	372.16	0.49	0.6	11.99	104.56	241	73.94	4334.7	26.64	33.15	100.04	1075.7	519.86	814.69	1800.18	233.26	99.93	0.8	20	81.77	0.22	2802.51	2	0.38	1.52	0.47
42PP1	Cancer	52	708.2	414.51	0.53	0.7	10.47	180.65	287.92	100.97	5150.91	26.87	46.25	137.94	1099.65	668.35	1102.33	2308.85	301.89	134.37	1.29	23.57	101.11	0.59	2416.76	2	0.48	0.84	0.63
42P3	Cancer	53	984.08	476.8	0.61	0.78	13.22	152.89	269.38	81.87	6244.8	29.2	45.13	77.33	1574.25	830.2	846.98	2517.95	334.64	135.71	0.99	22.4	149.33	0.38	3454.88	2	0.66	0.64	0.7
42PP3	Cancer	53	1060.94	647.53	0.95	0.64	16.09	231.54	298.86	143.43	6123.85	51.15	71.08	115.83	1500.41	978.32	1256.3	2659.6	416.79	179.66	1.36	25.63	180.93	0.33	3326.49	2	0.57	0.6	1.07
42P10	Cancer	54	238.45	135.84	0.49	1.24	3.57	105.53	85.25	35.81	3283.21	16.2	9.32	60.26	406.65	263.29	513.55	1102.56	107.33	43.21	0.64	13.4	47.39	1.27	1417.55	2	0.72	0.7	0.75
42PP10	Cancer	54	455.89	278.35	0.26	0.18	9.84	191.49	188.64	88.86	4514.98	22.12	13.05	85.2	957.31	477.6	1088.44	2113.84	269.33	116.56	0.79	21.56	75.29	0	2359.32	2	0.02	0.74	0.24
42P30	Cancer	55	800.39	499.88	0.72	1.09	14.43	207.99	245.75	132.45	5632.48	14.4	31.74	84.73	1274.22	891.61	611.07	2465.95	264.87	115.78	0.74	14.11	150.71	0.5	4115.55	2	0.58	0.54	0.2
42PP30	Cancer	55	1698.18	856.18	0	0	32.28	534.99	347.02	156.54	7216.69	49.47	71.77	155.13	2455.97	1517.27	2357.66	3653.58	904.58	446.34	2.96	27.5	200.19	0	5067.14	2	0	0.37	0
43P0	Cancer	56	2212.7	1450.42	0.91	0.99	26.84	374.43	720.33	259.58	7497.53	78.38	140.8	247.52	1924.29	1693.99	1274.62	2946.41	737.06	311.97	3.33	23.69	288.57	0.11	5811.33	2	0.85	1.41	0.43
43PP0	Cancer	56	2983.71	1654.77	0	0	58.45	524.62	760.08	256.84	7644.34	75.6	148.99	454.93	3043.58	2086.51	3219.14	3860.34	1762.32	1185.08	1.65	39.71	215.14	0.16	5889.77	2	0.23	0	0.2
43P1	Cancer	57	833.07	414.34	0.35	0.05	24.8	353.75	252.39	83.28	5265.56	22.06	39.45	117.25	1620.2	968.18	1715.73	3137.24	443.01	198.3	1.03	33.99	125.79	0	3633.5	2	0.6	0.55	0.26
43PP1	Cancer	57	1256.81	608.71	0.53	0.72	13.26	468.07	343.28	88.09	6262.85	35.86	40.26	181.78	1808.16	985.29	2089.42	3209.99	666.62	299.25	0.78	75.82	117.05	0.19	3945.37	2	0.55	0.37	0.14
43P3	Cancer	58	1116.74	456.45	0.79	0.33	23.9	307.61	258.84	92.89	5353.82	31.18	37.67	132.03	1286.97	721.92	1865.24	2514.23	345.82	165.54	5.86	109.68	75.21	0.12	3279.18	2	0.76	0.3	0.3
43PP3	Cancer	58	2028.81	826.43	0.44	0.67	45.1	485.57	553.64	183.49	6356.82	69	80.14	198.32	1864.35	1118.62	2414.19	3857.62	635.96	313.52	3.97	96.21	137.86	0	3990.53	2	0.49	0.36	0.3
43P10	Cancer	59	885.88	429.48	0.49	0.62	26.61	316.86	338.26	115.24	6305.54	41.01	41.12	456.61	1633.03	830.36	2737.5	2846.13	721.65	413.84	3.1	47.6	137.86	0.37	3402.09	2	0.89	0.45	0.03
43PP10	Cancer	59	958.57	312.34	0.25	0.26	22.42	322.95	340.84	143.51	5698.53	46.15	48.03	351.12	1388.97	910.89	1751.05	3079.11	417.28	178.16	3.04	52.07	156.44	0.45	3292.14	2	0.18	0.22	0
40B0	Control	6	1249.65	810.16	0.79	0.64	29.16	536	295.9	210.34	7371.99	44.03	61.25	347.98	1967.37	1538.67	1373.03	3920.78	395.67	148.09	1	78.81	224.94	0.08	4508.73	2	0.71	1.07	0.68
40BB0	Control	6	1309.54	620.29	0.56	0.79	27.3	360.18	264.93	176.26	6331.99	51.58	55.45	236.34	1332.6	1025.7	1250.32	3394.59	294.16	110.75	0.62	53.3	215.2	0	3780.15	2	0.71	0.48	0.53
43P30	Cancer	60	673.73	340.79	1.1	0.76	9.09	170.42	261.56	117.34	6804.19	29.43	27.02	80.61	1563.04	750.79	1112.09	3014.94	346.82	146.53	1.37	18.5	132.81	0.38	3530.77	2	0.55	0.86	0.48
43PP30	Cancer	60	704.34	299.77	0.47	0.66	6.83	231.11	247.8	111.43	6234.3	24.22	34.33	99.66	1329.71	617.54	1373.96	2844.88	344.36	151.03	1.81	21.33	139.03	1.32	3024.57	2	0.26	0.32	0.4
40B1	Control	7	1994.91	1776.5	0.35	0.56	44.77	829.41	402.41	336.04	7722.67	72.38	128.35	352.28	2747.3	2064.79	2407.09	4863.43	804.61	337.35	6.52	96.02	271.83	0.16	5658.49	2	0.85	0.98	0.64
40BB1	Control	7	2064.14	1701.95	0	0	29.27	724.83	388.11	233.81	6848.5	40.92	109.34	278.24	2791.06	1362.28	1821.42	3591.41	826.96	335.56	3.07	25.32	194.05	0	5513.29	2	0	0.08	0
40B3	Control	8	1329.38	1270.89	0.82	0.59	24.6	660.36	368.19	236.73	7506.52	61.25	107.86	510.19	1834.9	1426.18	1170.78	3249.4	602.26	229.41	0.82	49.97	170.07	0	5793.75	2	0.74	3.13	1.59
40BB3	Control	8	1688.69	1025.25	0	0	31	649.45	310.91	174.23	5864.54	62.24	100.86	398.85	1828.15	1450.15	2656.47	3361.64	966.69	540.5	2.15	76.64	119.76	0	4760.7	2	0	0	0.28
40B10	Control	9	2236.53	911.26	0.45	0.38	57.01	936.17	422.19	280.1	6559.89	35.5	93.08	417.59	2433.67	1860.55	3294.99	3759.09	1084.89	552.91	15.26	236.19	174.36	0	4834.51	2	0.42	1.75	0.13
40BB10	Control	9	1240.46	816.08	0.59	0.21	23.22	410.29	222.94	156.71	5079.86	31.33	73.65	264.46	1420.08	829.4	2579.09	2646.47	661.3	375.31	3.6	65.27	99.3	0.28	3550.93	2	0.56	0.86	0.13
581.05	Cancer	1	585.44	286	0.31	0.35	17.33	201.66	88.34	89.3	4598.02	28.03	18.89	78.41	407.99	407.09	771.84	2505.51	127.76	57.77	1.07	25.68	46.04	0	1390.61	3	0.44	0.53	0.18
581.57	Cancer	1	220.52	107.14	0.3	0.16	4.07	51.76	24.93	27.38	1929.66	10.43	8.43	13.45	134.72	149.98	347.02	741.36	83.04	55.02	0.21	0.89	15.1	0.17	543.86	3	0.49	0.3	0.12
582.02	Control	2	1024.04	425.5	0.3	0	15.81	234.71	126.83	154.11	7084.89	38.13	19.54	395.79	662.76	703.58	544.8	4484.87	87.87	36.16	0	7.46	104.52	0	1838.63	3	0.27	0.46	0
582.1	Control	2	1388.99	505.9	0.1	0	18.25	301.55	161.94	197.38	7706.97	38.72	36.72	538.23	832.77	810.62	946.26	4763.07	147.58	63.85	0.87	15.01	95.14	0	1883.62	3	0.13	0.07	0
583.23	Cancer	3	411.23	178.77	0.27	0.17	7.09	126.41	48.65	50.57	2782.38	18.15	8.32	35.13	228.97	226.23	560.73	1470.2	129.53	71.28	1.52	8.68	17.59	0.22	954.45	3	0.52	0.5	0.51
583.46	Cancer	3	472.68	217.84	0.26	0.06	8.04	141.19	64.9	54.15	3492.42	16.94	15.92	36.12	276.69	321.61	606.57	1678.56	166.35	92.94	1.54	9.13	22.03	0	1219.72	3	0.27	0.33	0
584.08	Control	4	1555.24	503.29	0.86	0.2	23.33	405.68	202.2	209.15	8163.93	315.56	208.62	536.12	953.03	910.43	1273.5	5134.63	161.87	68.76	3.83	45.96	108.44	0	2050.01	3	0.6	0.65	0.02
584.17	Control	4	1161.41	382.06	0.22	0	5.04	203.16	128.64	170.95	6822.48	189.44	157.98	272.89	711.5	673.98	1221.22	3880.17	196.03	103.95	1.4	13.31	58.33	0	1377.6	3	0.21	0.2	0
585.12	Control	5	1208.23	488.55	0.22	0	12.93	212.29	115.16	175.37	7318.68	46.95	44.47	762.41	859.23	783.01	894.85	4199.42	138.68	62.54	1.44	12.79	93.94	0	1657.28	3	0.21	0.3	0
585.2	Control	5	1601.7	579.67	0.35	0.02	17.21	260.19	115.09	228.61	7442.72	53.24	46.14	1076.05	981.4	827.63	1922.2	4895.33	257.59	148.98	2.58	17.16	103.08	0	1847.64	3	0.52	0.26	0
586.3	Cancer	6	972.44	347.46	0.35	0.18	8.95	199.58	37.65	56.01	3040.95	63.62	17.38	72.39	340.89	342.94	622.62	2540.32	178.19	82.4	1.55	21.88	30.7	0	1428.19	3	0.41	0.47	0.05
586.38	Cancer	6	869.87	389.06	0.42	0.13	10.48	255.32	47.46	51.85	4135.52	92.41	14.34	79.42	343.6	439.23	272.69	3009.94	96.74	38.08	0.94	28.01	47.03	0	1906.79	3	0.81	0.54	0.39
587.32	Control	7	492.83	197.73	0.53	0	6.34	139.41	55.91	76.16	5639.65	11.12	9.63	116.71	387.76	398.99	368.53	2611.13	57.02	23.19	0.65	9.76	46.28	0	1083.38	3	0.43	0.44	0.17
587.34	Control	7	1053.68	356.7	0.33	0	11.37	210.31	114.83	168.95	7524.88	29.44	13.69	223.71	755.59	670.5	1152.05	4588.34	154.36	69.25	1.99	14.08	89.07	0	1724.93	3	1.19	0.48	0
588.26	Control	8	1854.6	724.82	0.54	0	22.91	306.33	182.58	204.08	7318.02	177.25	149.72	546.05	910.61	785.5	1299.19	4651.73	249.55	122.64	3.14	15.71	92.05	0	2036.94	3	0.55	0.59	0
588.47	Control	8	554.65	276.69	0.5	0.72	6.67	125.06	63.83	62.96	4813.22	64.53	39.97	209.66	271.74	297.41	247.45	2279.66	44.45	16.36	0.64	7.12	36.14	0	981.79	3	0.44	0.04	0.42
589.01	Cancer	9	2135.08	1036.65	1.79	0.8	21.95	547.3	98.62	164.53	5303.73	60.85	68.08	73.53	727.52	1001.5	1351.97	3694.85	498.57	258.93	6.26	40.27	48.28	0.07	3195.3	3	0.4	0.16	0.1
589.44	Cancer	9	1250.84	761.76	0.4	0.82	12.25	313.77	70.79	117.66	4582.64	36.74	45.74	36.08	554.49	812.49	430.09	2496.4	225.59	87.14	1.76	12.75	44.53	0.1	2612.55	3	0.28	0.44	0.39
590.29	Control	10	995.99	312.03	0.44	0.7	17.86	234.75	81.33	135.86	5490.75	31.6	15.56	282.02	600.72	446.62	1134.55	3637.87	160.1	78.54	4.99	46.33	49.24	0.32	1321.41	3	0.52	0.4	0.76
590.58	Control	10	477.25	163.22	0.32	0.13	6.7	73.2	34.35	53.04	3469.45	15.42	8.49	109	252.47	230.35	469.66	1843.3	66.37	30.96	0.88	5.93	21.6	0	640.13	3	0.5	0.25	0
591.21	Control	11	1010.96	439.65	0	0	17.2	276.18	147.97	152.64	7247.19	44.97	24.32	305.52	608.08	726.17	508	3881.81	94.81	34.36	1.52	12.03	104.14	0	2046.47	3	0	0	0
591.33	Control	11	1056.36	387.76	0.23	0	15.43	237.83	124.44	124.23	6307.26	24.87	20.5	310.21	703.24	647.21	1306.25	3768.09	214.59	120.43	5.07	26.27	58.29	0.02	1433.27	3	0.25	0.23	0
592.13	Cancer	12	2051.75	1342.66	0.65	1.43	27.29	555.42	160.34	207.82	6980.87	71.43	57.44	64.96	913.94	1419.72	562	3531.15	391.31	142.14	0.53	5.1	108.01	0	4256.27	3	0.43	0.74	0.18
592.28	Cancer	12	1007.82	568.37	2.5	0.69	8.54	243.97	66.48	88.82	3676.65	23.12	27.24	35.49	417.48	495.75	552.3	1856	298.05	153.74	1.21	5.62	31.02	0.31	2067.78	3	2.17	2.4	2.47
593.4	Cancer	13	515.19	260.7	0.77	0.47	9.61	206.57	49.47	54.21	3358.25	35.4	16.36	34.71	200.9	404.6	184.77	1517.55	86.82	34.19	0.76	9.8	19.8	0.38	1698.59	3	0.71	0.7	0.97
593.56	Cancer	13	122.36	94.81	0.38	0	3.08	50.02	14.04	12.46	1494.17	8.95	3.57	6.46	50.53	129.16	26.16	439.71	20.93	6.66	0.35	0.69	10.23	0	679.14	3	0.44	0.25	0
594.06	Control	14	573.2	340.01	0.36	0.14	10.64	130.62	108.23	98.6	6230.45	27.27	8.7	123.23	410.75	470.8	209.79	2635.49	49.36	17.99	0.49	4.34	82.77	0	1391.5	3	0.51	0.29	0.29
594.42	Control	14	673.61	257.52	0	0	12	116.31	84.96	90.98	5354.24	16.81	9.64	132.52	374.74	333.31	526.73	2766.84	58.91	26.8	0.21	13.86	44.98	0	893.81	3	0.1	0	0
595.39	Cancer	15	1288.26	613.88	0.47	0.18	5.69	143.81	47.84	95.09	3325.58	61.75	24.44	45.34	347.36	449.36	332.66	1990.81	178.05	75.58	1.74	1.61	28.67	0	1701.07	3	0.47	0.61	0.08
595.48	Cancer	15	1119.47	740.77	0.5	0.83	14.12	297.85	45.23	96.03	4534.38	75.71	22.27	69.8	318.21	458.51	195.76	2491.63	100.41	35.22	1.26	10.4	43.17	0.46	2102.34	3	0.49	0.67	0.37
596.25	Cancer	16	795.04	481.93	0.46	0.67	10.01	207.24	89.08	75.9	3914.34	41.5	17.14	80.76	432.36	618.04	274.83	1842.63	122.23	50.23	1.5	8.94	49.62	0	2101.29	3	0.28	0.42	0
596.54	Cancer	16	428.25	172.72	0.68	0.28	3.18	108.62	34.97	33.15	1964.92	22.61	10.37	46.75	209.46	243.6	248.08	1047.84	79.79	38.05	1.23	10.17	16.91	0.07	939.18	3	0.43	0.52	0.22
597.35	Cancer	17	1074.03	574.17	0.46	0	5.96	209.87	62.37	80.9	4205.51	36.45	20.21	96.07	312.38	477.1	446.68	2158.88	150.32	63.74	0.67	8.58	27.97	0	1731.18	3	0.14	0.39	0
597.5	Cancer	17	657.45	412.57	0.12	0	3.13	141.96	44.91	48.01	3023.34	29.8	13.98	61.67	192.03	296.6	180.67	1374.42	69.86	27.32	0.4	3.37	27.46	0	1139.46	3	0.26	0.2	0
598.09	Control	18	1044.79	560.53	0.26	0	14.44	325.46	201.24	189.68	7475.37	36.95	22.36	456.69	797.91	689.48	525.62	4400.55	99.34	38.61	1.52	19.62	95.03	0	1914.56	3	0.28	0.15	0
598.31	Control	18	675.04	256.77	0.13	0	8.17	89.85	81.03	85.06	4778.12	13.85	13.85	184.18	418.98	374.01	795.68	2319.83	126.28	78.41	0.57	4.84	40.64	0	900.65	3	0	0.02	0
599.27	Cancer	19	1149.99	569.55	0.25	0.65	9.64	318.48	67.09	80.71	4282.91	56.22	24.91	93.88	476.13	522.17	608.68	2744.74	202.22	86.38	1.8	28.07	43.12	0	2108.75	3	0.28	0.3	0.18
599.45	Cancer	19	1114.61	548.73	0.58	0.34	9.32	179.52	60.84	75.36	3478.14	38.01	20.21	63.96	398.02	456.95	734.4	2113.76	271.43	186.52	2.81	13.39	32.04	0.01	1786.05	3	0.38	0.45	0.18
600.15	Control	20	1085.57	434.27	0.78	0	11.34	146.44	123.13	148.44	7183.05	16.08	14.76	118.55	658.06	603.73	1135.77	3580.18	199.94	111.58	0.43	5.22	70.1	0	1444.13	3	0.28	0.58	0.25
600.43	Control	20	818.23	285.59	0.38	0	8.57	158.23	93.17	113.92	5537.61	12.51	9.57	110.38	530.58	420.28	1098.89	3345.14	139.05	70.64	1.49	12.91	49.91	0	1032.99	3	0.16	0.3	0
601.11	Control	21	1577.85	705.51	0.52	0	20.24	259.94	126.86	252.32	7734.49	20.77	36.06	171.98	981.79	894.26	1537.63	4686.51	264	139.41	1.61	15.88	73.65	0	1897.01	3	0.74	0.48	0
601.55	Control	21	536.08	247.93	0.08	0	6.52	129.59	38.9	76.44	4989.64	9.53	5.73	77.19	271.16	298.94	382.37	2407.64	43.68	18.22	1.98	18.24	31.38	0	797.01	3	0.19	0.33	0
602.52	Cancer	22	475.34	194.17	0.28	0.15	10.93	109.61	36.16	31.34	2129.09	36.67	12.05	76.94	212.53	211.85	371.62	1539.08	93.83	41.5	1.44	14.14	12.54	0	940.98	3	0.1	0.18	0
602.53	Cancer	22	451.79	168.27	0.49	0.54	9.55	111.08	36.18	26.22	2257.93	31.2	10.09	90.06	178.25	198.86	319.49	1580.93	76.41	35.02	1.03	18.12	17.88	0	864.5	3	0.3	0.2	0.04
603.04	Control	23	2214.79	970	1.1	0	42.13	475.12	195.64	239.48	7155.98	56.99	44.92	495.81	973.9	879.56	2265.48	5219.94	349.16	195.95	4.3	59.85	100.04	0.13	2375.39	3	0.56	0.66	0.04
603.16	Control	23	478.57	481.02	0.98	0.63	7.62	131.96	74.63	89.48	5707.19	13.63	14.74	103.82	233.5	383.69	96.09	1989.53	27.83	9.55	0.39	2.68	61.4	0.13	1483.67	3	0.57	0.64	0.88
604.18	Cancer	24	2354.94	886.86	0.35	0.93	21.75	325.9	112.71	152.29	4291.41	504.58	142.97	136.22	547.66	668.06	1337.03	3314.38	409.95	245.4	3.14	16.93	51.95	0	2247.24	3	0.34	0.39	0.2
604.19	Cancer	24	1594.18	606.13	0.5	0.29	14.96	188.54	64.66	107.51	3137.75	340.39	89.99	90.84	405.49	452.85	1014.32	2432.7	297.18	190.38	1.27	8.87	32.44	0	1643.32	3	0.35	0.52	0
605.07	Cancer	25	2023.98	814.61	0.51	0.08	20.41	301.75	78.8	100.34	3599.38	91.26	50.34	460.06	388.8	509.17	936.52	2741.51	254.18	124.23	3.61	14.43	35.38	0.05	1892.81	3	0.47	0.48	0.36
605.51	Cancer	25	887.88	321.03	0.34	0.13	7.4	120.98	41.09	38.87	1781.25	29.35	24.98	193.1	152.53	192.81	415.46	1109.26	108.98	54.28	0.89	9.38	14.42	0.03	875.08	3	0.34	0.68	0.33
607.03	Cancer	26	730.97	355.18	0.19	1.73	28.41	169.32	89.17	93.44	2894.26	32.62	22.98	84.89	523.71	606.4	1302.23	2438.82	307.44	189.96	0.96	16.79	34.84	0	1495.21	3	0.27	1.8	0
607.41	Cancer	26	504.58	250.11	2.04	0.36	14.76	148.04	66.33	65.88	2405.96	25.53	9.04	87.84	328.43	456.07	800.79	1653.35	202.62	122.56	1.08	9.81	30.67	0	1137.78	3	0.23	0.24	0.07
608.37	Control	27	914.21	319.87	0.47	0	14.52	248.24	115.22	115.07	6509.52	27.78	19.02	502.24	459.34	527.29	509.19	3878.48	68.79	27.02	3.52	31.05	72.95	0	1330.47	3	0.86	0.21	0
608.49	Control	27	755.42	235.68	0.24	0.18	9.99	103.66	66.28	88.59	5035.38	15.18	15.24	273.49	420.29	404.07	957.88	2456.62	137.4	89.93	0.85	4.76	35.87	0.02	811.84	3	0	0.27	0
609.36	Control	28	1074.37	473.33	0.17	0.02	15.5	225.01	84.28	142.49	5713	19.49	14.76	222.28	406.47	440	542.85	3125.26	70.42	28.14	4.2	38.63	52.43	0	1425.72	3	0.52	0.28	0
609.59	Control	28	703.18	328.12	0.48	0.09	6.64	92.29	57.79	122.81	3936.03	11.54	8.4	89.8	290.97	255.73	623.91	1861.78	104.44	65.48	0.96	17.13	32.07	0.37	730.3	3	0.32	0.28	0.07
610.14	Cancer	29	667.47	522.79	0.62	0.17	5.75	122.47	53.09	62.13	3090.48	12.88	15.59	38.57	180.15	361.8	119.9	1030.58	76.29	24.56	0.38	3.14	19.93	0.14	1505.49	3	0.33	0.54	0.86
610.6	Cancer	29	486.27	212.86	0.45	0	4.04	79.8	20.4	29.32	1438.31	8.76	6.04	25.37	94.65	126.52	241.37	592.22	81.44	50.28	0.24	5.1	5.79	0.08	558.73	3	0.03	0.59	0
611.22	Control	30	1111.97	446.99	0	0	24.55	230.92	111.57	152.15	6311.25	25.18	17.87	258.56	617.22	499.76	1257.01	4004.73	169.46	88.43	1.26	30.44	67.57	0	1472.07	3	0.57	0.3	0
611.24	Control	30	699.78	351.8	0.44	0	9.51	148.72	88.78	89.14	5356.08	15.08	14.05	141.51	425.92	399.47	438.36	3017.85	74.17	29.91	1.33	9.39	44.64	0	1137.32	3	0.2	0.33	0.05

## Sheet: Experiment 2
Sample	Group	Replicate	hsa-let-7c-5p	hsa-mir-103a-3p	hsa-mir-1246	hsa-mir-1307-5p	hsa-mir-146b-5p	hsa-mir-148b-3p	hsa-mir-150-5p	hsa-mir-181a-5p	hsa-mir-191-5p	hsa-mir-200a-3p	hsa-mir-200c-3p	hsa-mir-203a-3p	hsa-mir-221-3p	hsa-mir-222-3p	hsa-mir-23b-3p	hsa-mir-29a-3p	hsa-mir-320c	hsa-mir-320d	hsa-mir-32-5p	hsa-mir-335-5p	hsa-mir-423-3p	hsa-mir-450b-5p	hsa-mir-92a-3p	ath-mir167d	oan-mir-7417-5p	cel-mir-70-3p
39B0	Control	1	1687.67	1092.68	0.46	0.69	10.19	777.22	330.58	178.86	6725.43	42.56	108.75	284.1	1941.31	1677.38	1371	2880.86	557.83	216.37	3.57	53.16	196.23	0.22	5275.31	0.48	1.76	0.49
39BB0	Control	1	1963.54	1313.05	0.53	0.27	18.75	926.83	350.94	206.53	6222.04	37.52	95.4	395.26	2125.83	1626.44	1615.42	3095.5	646.97	256.04	1.93	59.77	196.25	0.1	5619.86	0.28	1.73	0.04
40B30	Control	10	1952.48	1144.81	0.18	0.4	29.77	773.69	547.01	214.69	6394.86	71.77	71.08	299.95	1809.23	1623.92	2418.6	3968.37	765.22	326.39	6.26	118.4	148.41	0	5264.19	0.28	1.18	0
40BB30	Control	10	2268.28	1096.65	0.44	0.19	54.96	635.1	471.69	264.91	6054.59	61.53	83.02	317.05	1713.75	1266.18	3483.38	3460.65	1134.22	672.99	6.17	125.78	115.36	0.01	4315.57	2.15	0.63	0.24
42B0	Control	11	1461.31	812.76	0.47	0.54	16.85	270.43	127.52	118.16	5153.01	24	45.23	130.34	1015.33	828.06	2054.72	2384.45	634.6	374.17	4.42	55.08	65.23	0.37	3284.86	0.55	0.58	0.19
42BB0	Control	11	2029.75	1514.18	0.53	1.05	22.48	725.45	279.53	225.03	6246.4	55.16	123.88	261.69	1857.72	1464.03	2052.84	3428.22	739.62	324.62	1.25	88.87	172.43	0	4748.4	2.33	0.23	0.17
42B1	Control	12	3255.96	1708.84	0.71	0.56	49.21	1162.8	561.6	440.43	8187.63	108.6	199.06	835.68	3591.7	2081.55	3920.76	5076.88	1821.88	1008.11	8.84	161.85	264.87	0.16	6488.55	0.51	0.57	0.36
42BB1	Control	12	986.52	597.8	0.28	0.23	18.89	384.12	161.55	121.13	5041.76	35.09	47.92	278.25	1196.59	873.1	1086.01	2623.64	341	125.89	3.71	59.64	93.72	0	3715.89	0.28	0.18	0.4
42B3	Control	13	1617.3	614.54	0.65	0.59	29.02	427.99	270.91	192.4	5465.9	35.99	77.12	369.05	1599.17	1146.21	2132.89	2721.24	836.01	460.25	6.97	48.52	95.25	0.33	4059.88	0.52	0.69	0.32
42BB3	Control	13	1655.19	722.27	0.27	0.24	30.16	429.81	244.31	185.66	4621.23	54.33	80.62	389.72	1502.21	1008.07	2360.9	2777.98	847.25	442.99	2.34	93.29	108.57	0	4204.27	0.09	0.89	0.09
42B10	Control	14	2187.34	1738.29	0.86	0.49	19.31	732.75	237.26	215.62	6442.64	57.84	120.61	306.88	1516.37	1287.5	1151.3	3358.68	458.41	160.51	5.34	44.74	148.3	0.16	5099.65	0.72	1.49	0.24
42BB10	Control	14	2288.43	1716.64	0.92	0.42	22.1	415.67	225.24	236.86	6108.54	51.58	104.68	306.11	1756.66	1523.9	913.07	2775.95	520.75	207.24	0.63	17.18	173.99	0	5089.6	0.31	0.32	0.23
42B30	Control	15	3250.43	1534.5	0.66	0.71	23.85	710.83	482.72	504.3	9247.76	54.23	129.01	555.55	3713.56	2434.24	3735.49	5262.99	1814.55	1012.5	10.56	78.78	310.48	0	6329.21	0.7	1.28	0.46
42BB30	Control	15	2818.14	1329.27	0	0	43.8	1070.62	347.07	477.24	9160.39	68.59	87.92	602.93	2569.53	1897.42	2950.42	5733.36	937.61	420.37	4.99	163.18	296.44	0	5766.18	0	0	0
43B0	Control	16	682.76	505.29	0.9	0.44	16.3	180.43	296.63	83.11	3718.43	25.6	37.53	92.5	962.53	511	1172.96	1794.87	376.46	179.36	1.44	21.97	71.99	0.34	2373.42	0.57	1.14	0.64
43BB0	Control	16	819.48	583.34	0	0	15.44	141.6	212.87	114	3798.76	30.39	38.56	132.84	788.79	470.7	2151.76	1682.53	514.22	315.07	1.39	28.51	68.01	0	2643.97	0	0	0
43B1	Control	17	2071.34	1148.12	0.44	0.39	35.17	564.5	366.11	206.52	6799.38	66.47	117.94	480.63	2259.28	1543.32	2217.61	3656.65	763.21	310.46	2.99	107.53	120.09	0	4852.48	0.42	0.09	0.17
43BB1	Control	17	2592.49	1208.39	0.24	0.31	44.91	671.66	430.94	255.68	7112.23	84.31	150.39	564.74	1962.15	1601.19	3527.29	3889.14	1254.76	679.18	11.24	136.72	123.19	0	5299.63	0.35	0.27	0.07
43B3	Control	18	2026.12	1101.97	0.21	0.3	55.63	682.24	485.23	227.66	7614.64	52.81	78.04	444.43	2482.73	1826.94	3160.2	4522.04	1219.17	627.5	6.9	70.54	167.2	0	5216.09	0.33	0.97	0.25
43BB3	Control	18	964.36	505.69	0	0.31	28.72	366.85	192.21	104.74	5481.59	29.52	38.91	229.85	843.51	800.92	1634.96	2792.49	416.27	199.95	1.34	76.74	92.84	0	2751.25	0.28	1.4	0
43B10	Control	19	1389.34	536.87	0.64	0.4	29.82	508.25	609.12	223.11	7729.26	51.04	87.58	609.49	2145.82	1404.76	2228.91	4222.14	658.85	273.51	6.58	138.04	170.54	0	4789.22	0.34	0.14	0.08
43BB10	Control	19	977.83	286.88	1.14	0.46	20.51	308.88	252.75	79.03	5630.88	33.87	43.46	290.69	1299.2	668.55	1417.28	3468.57	421.6	189.76	1.57	63.42	91.79	0	3075.6	0.89	3.97	0.55
39B1	Control	2	2363.23	1938.15	0.55	0.28	41.75	954.18	352.72	260.7	7423.29	44.08	159.32	217.57	2590.33	2126.4	2371.17	3980.41	1300.65	566.8	4.21	64.05	150.76	0	6436.87	0.58	0.4	0.13
39BB1	Control	2	2605.99	1720.13	0.86	0.74	25.5	849.23	310.45	258.81	7068.45	18.76	154.94	189.93	2121.17	2130.39	1767.13	3951.96	1073.45	452.56	2.82	34.66	167.84	0	6396.45	0.61	1.1	0.19
43B30	Control	20	1686.46	883.67	0.94	0.74	28.91	591.42	302.23	221.81	6832.52	85.43	103.47	461.69	2193.67	1425.12	3047.34	3819.79	1164.79	688.15	1.77	85.15	195.75	0.14	4594.82	0.84	0.42	0.28
43BB30	Control	20	986.11	468.77	0.28	0.66	19.32	379.39	171.54	120.18	4700.05	45.72	53.63	284.63	748.16	699.63	1741.62	2666.89	525.97	256.04	1.93	78.52	85.77	0.08	2888.68	0.27	0.35	0.08
39M0	Control	21	464.63	294.98	0.23	0.44	8.37	286.97	232.32	56.98	5789.35	43.64	33.21	221.25	1075.03	838.14	1595.67	3124.26	320.92	135.54	2.42	48.97	107.61	0.08	3212.85	0.4	0.62	0.03
39MM0	Control	21	705.94	342.59	1.51	0.23	34.28	472.74	365.19	112	6606.98	77.22	55.47	370.66	1604.97	1092.38	2057.27	3978.54	464.61	196.11	3.1	158.76	168.17	0	3626.41	0.39	1.46	0.3
39M1	Control	22	3626.81	2705.92	0.78	0.7	42.39	873.2	304.51	231.44	8052.83	53.1	221.09	298.34	3457.32	2345.73	3271.15	4383.75	1752.11	1033.93	8	55.43	195.78	0	6735.2	0.58	2.54	0.36
39MM1	Control	22	2366.03	2046.79	0.75	0.37	30.19	747.67	313.09	187.46	7277.25	47.85	150.03	314.35	1833.99	1895.87	1267.86	3005.01	617.91	244.39	9.35	74.13	182.82	0	5638.81	0.46	0.25	0.3
39M3	Control	23	1980.57	1539.37	0.87	0.74	29.76	582.63	383.35	144.3	7701.74	39.74	124.03	132.15	2889.05	2159.45	1760.65	4156.64	914.9	362.77	4.14	50.4	220.04	0.06	5564.26	0.8	2.47	0.3
39MM3	Control	23	2090.84	1351.39	0.04	0	7.54	755.17	391.14	157.05	7443.34	29.89	83.87	132.01	2832.43	1738.45	2812.89	4054.12	1120.85	552.84	1.15	52.98	230.81	0.01	5634.4	0.11	0	0.17
39M10	Control	24	1464.31	1130.07	1.24	1.06	26.6	906.82	170.14	118.56	4955.92	120.28	150.46	566.9	1778.71	2032.49	1017.37	2670.56	768.41	272.65	2.1	54.37	131.51	0.24	6152.99	1.26	1.08	1.14
39MM10	Control	24	3848.27	2526.75	0.02	0.18	74.01	2284.74	511.86	310.26	7688.44	372.64	548.61	1442.98	3914.57	3865.02	2888.89	5672.72	2569.16	1246.11	6.58	85.81	240.94	0.05	7719.29	0.13	0.1	0.03
39M30	Control	25	2655.11	1739.75	0.5	0.61	24.55	762.3	278.16	187.01	7516.31	43.03	119.02	270.61	2278.58	1970.06	2607.39	4201.4	898.41	401.82	7.49	82.34	179.88	0.09	5636.78	0.28	0.64	0.12
39MM30	Control	25	3154.15	2091.35	0.32	0.43	22.28	918.47	403.59	260.49	7408.57	48.29	171.92	287.85	3006.22	2029.45	3437.32	4609.9	1049.73	528.35	10.04	148.93	203.94	0.1	5676.84	0.36	2.79	0.2
40M0	Cancer	26	2203.02	1326.75	0.34	0.49	28.87	686.24	419.32	201.25	7301.59	52.32	137.06	526.04	2416.22	1785.57	2172.78	3832.48	754.79	313.88	4.9	134.81	162.02	0	5463.2	0.42	0.46	0
40MM0	Cancer	26	1906.52	1047.96	0.46	0.56	36.55	560.97	251.96	142.94	6221.95	49.83	81.53	378.33	1471.26	1238.3	2608.24	3907.88	707.41	343.36	10.93	116.31	104.61	0	4119.76	0.29	0.7	0.33
40M1	Cancer	27	559.42	223.36	0.43	0.7	16.66	209.36	157.87	49.42	4706.99	31.31	26.77	187.25	728.97	513.14	2361.18	2556.7	427.34	288.06	1.37	33.76	47.77	0.99	2305.78	0.59	0.62	0.46
40MM1	Cancer	27	1408.87	689.43	0.42	0.48	37.07	478.17	545.99	218.94	7185.52	82.73	103.97	428.07	2452.86	1703.3	2801.55	4793.28	780.74	355.53	1.98	59.65	243.13	0	5208.65	0.6	0.21	1.42
40M3	Cancer	28	3008.22	2206.45	0.53	0.7	15.08	709.17	160.56	128.47	6104.22	24.57	160.37	114.01	1789.73	1416.86	1692.07	2133.14	961.97	444.4	4.8	40.3	76.42	0.14	4625.46	0.57	0.8	0.38
40MM3	Cancer	28	3049.21	2184.06	0.34	0.45	25.96	851.96	190.43	160.34	5858.32	27.02	140.88	109.22	1531.26	1648	1568.86	3056.54	799.22	329.29	8.85	78.9	98.34	0.38	5447.35	0.9	0.34	0.06
40M10	Cancer	29	269.61	109.32	0.28	0.15	10.38	153.69	206.53	50.47	4509.67	24.39	18.76	241.92	832.04	645.77	839.83	2282.54	155.77	63.38	2.26	43.68	73.51	0	2470.47	0.17	1.3	0
40MM10	Cancer	29	765.93	475.21	1.2	0.38	21.28	362.75	446.3	107.28	6982.08	53.2	49.17	412.08	2313	1653.63	1355.26	3732.38	449.76	184.15	1.18	43.48	228.04	0.11	4588.76	0.42	1.1	0.8
39B3	Control	3	1313.2	472.28	0.76	0.44	20.16	330.9	255.97	147.72	6577.22	53.76	56.08	317.35	1484.86	763.53	1492.01	3712.14	389.7	158.96	2.28	70.62	148.67	0.08	3538.28	0.63	0.22	0.03
39BB3	Control	3	1054.67	632.27	0.07	0.54	17.84	382.56	286.19	208.07	5891.66	73.42	46.91	364.41	1188.77	865.89	1335.35	3000.45	375.51	151.39	2.42	41.26	133.25	0	3389.22	0.5	0.11	0.02
40M30	Cancer	30	1305.49	551.23	0.58	0.5	25.44	356.71	488.39	241.04	7352.23	54.45	59.88	237.53	3209.06	1811.06	3092.72	4708.62	925.21	487.43	3.57	24.9	202.25	0	4419.64	0.45	2.82	0.35
40MM30	Cancer	30	561.35	261.83	0.16	0.62	23.5	247.41	277.4	55.98	5791.8	35.15	28.93	165.02	891.9	595.37	1329.6	3333.83	195.26	86.22	2.12	110.79	106.17	0	2662.65	0.18	1.19	0.2
42M0	Cancer	31	203.34	177	1	0.71	7.18	177.18	170.15	36.65	4435.37	24.66	14.95	73.05	587.09	629.03	398.88	1598.92	136.85	47.63	1.23	12.51	104.6	0.18	2574.95	0.62	0.4	0.52
42MM0	Cancer	31	360.82	293.48	0	0	2.47	185.21	193.89	72.94	5313.56	32.51	10.7	130.06	705.13	552.7	1874.62	2487.53	335.49	152.43	0	28.58	70.11	0	3077.08	0.16	0.25	0
42M1	Cancer	32	880.88	807.71	0.81	0.71	12.13	299.17	238.27	105.03	4909.45	39.1	87.87	357.31	1207.32	1036.92	982.56	2151.25	388.72	162.91	0.78	8.87	97.66	0.54	3981.28	0.5	0.42	0.44
42MM1	Cancer	32	534.06	478.94	0	0	12.11	295.52	173.59	41.5	3537.87	33.21	48.21	281.43	661.2	570.8	874.25	1881.61	294.49	122.72	0	17.35	48.42	0.33	3151.24	0.55	0.32	0
42M3	Cancer	33	1372.98	930.38	0.21	0.18	30.68	576.47	401.77	181.1	6952.34	36.86	88.01	459.92	2326.8	1444.03	2856.05	4241.46	901.35	433.92	4.57	70.92	178.08	0	5064.89	0.21	0.97	0.12
42MM3	Cancer	33	1182.43	1007.01	0.49	0.43	16.59	581.12	373.03	157.12	6558.63	37.86	72.75	341.42	1843.04	1307.15	2402.88	3690.05	781.1	362.88	4.25	37.21	160.93	0.25	4559.67	0.35	0.73	0.1
42M10	Cancer	34	1979.28	902.42	0.43	0.13	37.88	599.24	452.13	164.36	6554.16	62.88	87.37	537.22	2142.51	1280.12	3420.08	3828.6	1243.93	776.75	6.48	79.15	133.31	0.11	5374.65	0.28	0.3	0.07
42MM10	Cancer	34	1004.09	536.25	0.2	0.32	11.73	281.21	242.27	66.75	4349.46	37.86	52.64	196.07	1099.34	592.71	1776.85	2280.94	446.45	219.19	2.25	19.65	81.54	0	3060.58	2.07	0.11	0.11
42M30	Cancer	35	926.8	558.45	0.6	0.64	19.27	239.47	411.35	125.75	4638.39	23.67	69.84	339.25	1381.6	963.33	2736.94	3290.31	836.35	534.17	2.99	47.27	120.97	0.69	2762.49	0.8	0.9	0.74
42MM30	Cancer	35	754.43	399.05	0.25	0.17	11.46	293.32	371.93	118.66	4782.72	24.35	58.06	286.04	1185.25	723.42	1626.77	3008.85	477.5	205.22	0.39	40.62	118.54	0	3430.82	0.3	0.08	0.12
43M1	Cancer	36	2187.67	1322.05	0.68	0.42	30.61	649.29	430.14	185.58	6915.02	66.99	119.67	666.31	2842.2	1878.85	3026.23	4087.54	1144.14	633.56	4.17	110.28	162.96	0.01	5253.98	0.51	0.55	0.04
43MM1	Cancer	36	1063.73	589.43	0.43	0.33	16.92	236.38	208.37	52.6	4578.94	23.05	38.11	234.69	998.4	832.9	1179.53	2110.2	328.35	139.27	1.32	19.5	91.97	0	2557.08	0.2	0.48	0.34
43M3	Cancer	37	751.36	506.41	0.71	0.66	17.58	477.11	309.13	81.05	7140.03	45.35	29.33	270.48	2327.87	1992.78	828.83	3723.26	474.88	166.2	0.77	18.59	196.08	0.29	5474.03	1.08	0.9	0.64
43MM3	Cancer	37	975.37	665.62	0.84	0.63	40.01	559.4	363.29	140.98	5968.37	42.34	76.64	273.36	2541.02	1725.18	2075	3554.3	1028.78	505.75	1.94	35.04	182.39	0.14	4655.7	0.62	0.77	0.21
43M10	Cancer	38	3550.43	2588.92	1.06	0.84	56.86	1244.27	650.86	320.22	6819.5	208.29	312.09	823.2	3613.05	3391.64	1696.33	4209.17	1512.53	576.04	5.9	27.98	193.49	0.07	7778.43	0.8	1.43	0.97
43MM10	Cancer	38	259.83	153.66	0.42	0.1	7.26	111.15	122.9	28.8	2653.89	14.03	18.89	42.69	461.93	391.71	418.42	1228.88	134.55	53.11	0.85	8.07	43.24	0.16	1971.04	0.08	1.27	0.4
43M30	Cancer	39	144.5	124.65	0.43	0.32	3.99	104.88	95.85	17.7	2900.87	7.65	14.77	19.14	376.79	351.66	191.9	912.74	74.22	23.23	0.97	2.41	33.74	0.46	1926.32	0.91	0.08	0.26
43MM30	Cancer	39	530.89	284.69	0	0	11.03	159.6	181.84	46.3	3636.87	20.01	33.67	69.59	790.94	555.46	1488.58	1737.75	433.29	260.17	1.46	10.41	52.24	0.03	2679.88	0.11	0.42	0
39B10	Control	4	2218.25	2636.12	0.21	0.62	22.25	751.83	211.22	218.59	6820.55	25.22	173.76	93.09	1659.42	2103.41	391.3	2100.26	463.17	145.46	2.66	20.79	179.92	0.19	6351.45	0.39	0.55	0.34
39BB10	Control	4	3508.72	2962.68	0.59	0.48	35.42	1436.12	173.17	358.43	7545.06	42.9	254.12	170.51	1764.17	2581.99	987.61	3350.57	820.2	295.39	5.67	45.09	187.9	0	6794.69	0.73	0.27	0.58
BBLANK	Blank	40	2.55	0	0	0	0	0	0.04	0	0	0	0.18	0	2.4	0	0.01	0	3.51	2.47	0	0.28	0.03	0	0	0	0.23	0
BLANK	Blank	40	0	0	0.21	0.05	0.56	0.2	0.1	0	0.09	0	0.29	0	0.21	0.08	0	0.23	0	0	0	0.37	0	0	0	0.05	0.03	0.16
39P0	Control	41	1056.86	411.02	0.4	0.42	26.97	523.57	451.49	165.98	6913.64	65.45	65.16	257.24	2028.66	1372.93	2483.3	3783.5	649.74	308.3	5.45	74.11	155.74	0	3349.58	0.31	0.19	0.1
39PP0	Control	41	469.94	175.9	0.72	0.38	14.91	209.29	233.66	68.29	4518.81	17.8	24.2	97.6	973.12	584.54	1397.64	2384.42	274.47	138.44	1.86	37.99	70.15	0	2331.83	0.34	0.26	0.09
39P1	Control	42	1035.48	376.78	0.35	0.26	35.08	473.01	584.6	121.97	7255.48	33.61	42.31	235.65	1776.16	1111.04	2465.39	4356.83	550.27	248.27	0.94	74.8	161.11	0.18	4183.12	0.11	0.31	0.14
39PP1	Control	42	1104.82	286.24	0.91	0.82	35.67	369.28	583.71	143.35	6754.84	46.53	31.75	189.3	1769.67	1123.86	1994.21	3501.49	463.48	206.35	0.54	40.31	234.45	0.04	4187.21	0.55	0.82	0.11
39P3	Control	43	1081.94	419.1	0.41	0.51	35.82	533.02	469.68	200.2	7765.27	51.76	53.04	197.54	2294.89	1182.46	2134.46	4404.05	604.39	233.4	3.76	97.24	230.56	0	4345.71	0.12	0.63	0.26
39PP3	Control	43	945.24	582.25	0.38	0.57	31.97	426.63	347	185.33	7227.68	53.14	63.2	187.14	1846.57	1510.34	1899.1	3956.57	645.5	268.73	1.05	22.67	212.58	0.11	4891.63	0.69	0.39	0.29
39P10	Control	44	2763.44	2321.98	0.78	0.68	29.26	1122.82	171.49	190.64	6742.57	17.3	155.88	99.19	1769.82	1885.95	834.1	2991.02	563.39	228.48	8.16	71.49	131.97	0.13	6018.01	0.93	0.63	0.43
39PP10	Control	44	3147.32	2765.53	0.84	0.67	27.41	936.42	178.67	203.93	6760.63	31.01	222.9	102.85	1672.09	1766.7	1350.72	2870.71	828.42	344.93	6.31	36.36	110.94	0	5917.56	0.52	0.66	0.17
39P30	Control	45	1691.8	721.59	0.27	0.27	51.61	780.69	465.53	216.94	7660.62	85.7	119.52	332.95	2224.21	1456.52	2421.64	4194.03	685.84	285.2	4.5	76.66	195.31	0	5100.34	0.51	0.58	0.19
39PP30	Control	45	1430.45	884.27	0.76	0.94	38.33	462.6	357.99	200.56	6240.41	65.23	81.28	225.13	2037.68	1260.63	2193.71	3381.73	781.93	393.37	3.81	49.27	144.84	0.28	4522.45	0.83	0.44	0.43
40P0	Cancer	46	731.39	323.83	1.75	0.38	26.35	321.9	156.81	86.65	5266.5	30.8	36.55	150.31	1306.95	745.15	1628.73	3105.63	331.2	149.14	1.79	40.59	106.36	0.37	2644.86	0.49	0.26	0.05
40PP0	Cancer	46	1184	638.81	0.57	0.05	28.07	345.94	363.26	150.63	5961.48	41.16	54.47	142.96	1640.55	664.7	1869.86	3069.47	536.89	254.91	2.46	35.84	156.96	0.34	3629.79	0.64	0.18	0.05
40P1	Cancer	47	785.88	361.35	0.5	0.75	19.52	181.04	262.51	114.6	5901.74	37.53	46.02	89.91	1494.2	696.05	1375.51	2567.08	341.68	152.06	1.62	30.56	140.05	0.39	3088.11	0.63	0.86	0.62
40PP1	Cancer	47	1720.08	899.58	0	0	41.32	486.42	481.64	216.7	7481.82	53.3	77.13	211.22	2330.58	834.2	3380.77	4275.3	936.31	589.62	3.8	46.79	197.97	0	4640.7	0	0	0
40P3	Cancer	48	709.79	317.66	0.59	0.64	12.61	147.17	256.46	113.68	6178.47	24.68	29.49	74.44	1245.85	773.82	1047.81	2148.58	399.89	175.04	1	12.66	124.54	0	2797.36	0.71	0.79	0.37
40PP3	Cancer	48	246.37	106.79	0	0	3.09	63.52	102.17	30.56	3207.04	10.24	9.04	21.43	465.52	244.01	518.59	969.42	129.24	56.95	0.32	1.8	39.63	0.12	1546.39	0.21	0	0.26
40P10	Cancer	49	1782.97	886.99	0.48	0.35	53.92	617.58	407.58	229.18	7568.02	43.81	73.75	545.94	2518.54	1165.26	3267.24	5285.98	888.5	446.3	3.99	123.97	190.72	0	4934.38	0.44	0.28	0.11
40PP10	Cancer	49	879.47	367.43	0.34	0.54	20.78	286.2	179.92	92.27	5803.73	21.25	29.67	237.17	803.24	546.49	2187.61	3188.63	371.97	182.29	3.58	64.56	77.63	0.34	2137.85	0.25	0.16	0
39B30	Control	5	1778.96	1739.76	0.58	0.77	26.03	602.06	403.58	209.53	7092.72	55.92	132.26	350.3	2067.01	2040.01	852.48	3483.07	549.64	197.68	4.11	33.74	251.28	0.2	6164.13	0.36	1.5	0.16
39BB30	Control	5	2671.33	1890.86	0.22	0.46	27.19	788.52	464.77	269.82	6939.12	50.93	184.68	542.62	2080.65	1771.31	2756.6	3632.2	1384.91	684.04	2.44	58.08	173.51	0	5410.63	0.68	0.45	0
40P30	Cancer	50	1647.03	923.03	0.52	0.46	27.33	603.97	300.63	152.28	6466.43	45.98	57.84	106.74	2027.53	1590.71	2307.91	3618.4	767.09	342.46	2.54	71.21	172.66	0.18	4271.8	0.57	0.39	0
40PP30	Cancer	50	896.95	548.81	0.5	0.34	13.57	407.22	166.68	101.42	5616.41	20.25	43.81	86.66	1137.29	803.15	1804.18	2592.34	560.06	271.71	4.02	35.3	89.02	0.15	3715.04	0.1	0.15	0.63
42P0	Cancer	51	1541.36	654.16	0.65	0.72	27.7	371.59	300.33	167.44	5595.27	36.53	69.58	83	1381.54	936.07	2908.54	3352.45	950.94	592.06	2.93	39.24	84.98	0.28	3853.49	0.16	0.36	0.17
42PP0	Cancer	51	966.45	471.42	0.75	1.07	16.98	203.36	156.79	104.36	4326.66	18.81	39.64	71.46	686.02	479.06	1436.29	2074.96	407.24	203.19	2.92	21.89	61.24	0	2499.36	0.2	0.46	0.33
42P1	Cancer	52	675.76	372.16	0.49	0.6	11.99	104.56	241	73.94	4334.7	26.64	33.15	100.04	1075.7	519.86	814.69	1800.18	233.26	99.93	0.8	20	81.77	0.22	2802.51	0.38	1.52	0.47
42PP1	Cancer	52	708.2	414.51	0.53	0.7	10.47	180.65	287.92	100.97	5150.91	26.87	46.25	137.94	1099.65	668.35	1102.33	2308.85	301.89	134.37	1.29	23.57	101.11	0.59	2416.76	0.48	0.84	0.63
42P3	Cancer	53	984.08	476.8	0.61	0.78	13.22	152.89	269.38	81.87	6244.8	29.2	45.13	77.33	1574.25	830.2	846.98	2517.95	334.64	135.71	0.99	22.4	149.33	0.38	3454.88	0.66	0.64	0.7
42PP3	Cancer	53	1060.94	647.53	0.95	0.64	16.09	231.54	298.86	143.43	6123.85	51.15	71.08	115.83	1500.41	978.32	1256.3	2659.6	416.79	179.66	1.36	25.63	180.93	0.33	3326.49	0.57	0.6	1.07
42P10	Cancer	54	238.45	135.84	0.49	1.24	3.57	105.53	85.25	35.81	3283.21	16.2	9.32	60.26	406.65	263.29	513.55	1102.56	107.33	43.21	0.64	13.4	47.39	1.27	1417.55	0.72	0.7	0.75
42PP10	Cancer	54	455.89	278.35	0.26	0.18	9.84	191.49	188.64	88.86	4514.98	22.12	13.05	85.2	957.31	477.6	1088.44	2113.84	269.33	116.56	0.79	21.56	75.29	0	2359.32	0.02	0.74	0.24
42P30	Cancer	55	800.39	499.88	0.72	1.09	14.43	207.99	245.75	132.45	5632.48	14.4	31.74	84.73	1274.22	891.61	611.07	2465.95	264.87	115.78	0.74	14.11	150.71	0.5	4115.55	0.58	0.54	0.2
42PP30	Cancer	55	1698.18	856.18	0	0	32.28	534.99	347.02	156.54	7216.69	49.47	71.77	155.13	2455.97	1517.27	2357.66	3653.58	904.58	446.34	2.96	27.5	200.19	0	5067.14	0	0.37	0
43P0	Cancer	56	2212.7	1450.42	0.91	0.99	26.84	374.43	720.33	259.58	7497.53	78.38	140.8	247.52	1924.29	1693.99	1274.62	2946.41	737.06	311.97	3.33	23.69	288.57	0.11	5811.33	0.85	1.41	0.43
43PP0	Cancer	56	2983.71	1654.77	0	0	58.45	524.62	760.08	256.84	7644.34	75.6	148.99	454.93	3043.58	2086.51	3219.14	3860.34	1762.32	1185.08	1.65	39.71	215.14	0.16	5889.77	0.23	0	0.2
43P1	Cancer	57	833.07	414.34	0.35	0.05	24.8	353.75	252.39	83.28	5265.56	22.06	39.45	117.25	1620.2	968.18	1715.73	3137.24	443.01	198.3	1.03	33.99	125.79	0	3633.5	0.6	0.55	0.26
43PP1	Cancer	57	1256.81	608.71	0.53	0.72	13.26	468.07	343.28	88.09	6262.85	35.86	40.26	181.78	1808.16	985.29	2089.42	3209.99	666.62	299.25	0.78	75.82	117.05	0.19	3945.37	0.55	0.37	0.14
43P3	Cancer	58	1116.74	456.45	0.79	0.33	23.9	307.61	258.84	92.89	5353.82	31.18	37.67	132.03	1286.97	721.92	1865.24	2514.23	345.82	165.54	5.86	109.68	75.21	0.12	3279.18	0.76	0.3	0.3
43PP3	Cancer	58	2028.81	826.43	0.44	0.67	45.1	485.57	553.64	183.49	6356.82	69	80.14	198.32	1864.35	1118.62	2414.19	3857.62	635.96	313.52	3.97	96.21	137.86	0	3990.53	0.49	0.36	0.3
43P10	Cancer	59	885.88	429.48	0.49	0.62	26.61	316.86	338.26	115.24	6305.54	41.01	41.12	456.61	1633.03	830.36	2737.5	2846.13	721.65	413.84	3.1	47.6	137.86	0.37	3402.09	0.89	0.45	0.03
43PP10	Cancer	59	958.57	312.34	0.25	0.26	22.42	322.95	340.84	143.51	5698.53	46.15	48.03	351.12	1388.97	910.89	1751.05	3079.11	417.28	178.16	3.04	52.07	156.44	0.45	3292.14	0.18	0.22	0
40B0	Control	6	1249.65	810.16	0.79	0.64	29.16	536	295.9	210.34	7371.99	44.03	61.25	347.98	1967.37	1538.67	1373.03	3920.78	395.67	148.09	1	78.81	224.94	0.08	4508.73	0.71	1.07	0.68
40BB0	Control	6	1309.54	620.29	0.56	0.79	27.3	360.18	264.93	176.26	6331.99	51.58	55.45	236.34	1332.6	1025.7	1250.32	3394.59	294.16	110.75	0.62	53.3	215.2	0	3780.15	0.71	0.48	0.53
43P30	Cancer	60	673.73	340.79	1.1	0.76	9.09	170.42	261.56	117.34	6804.19	29.43	27.02	80.61	1563.04	750.79	1112.09	3014.94	346.82	146.53	1.37	18.5	132.81	0.38	3530.77	0.55	0.86	0.48
43PP30	Cancer	60	704.34	299.77	0.47	0.66	6.83	231.11	247.8	111.43	6234.3	24.22	34.33	99.66	1329.71	617.54	1373.96	2844.88	344.36	151.03	1.81	21.33	139.03	1.32	3024.57	0.26	0.32	0.4
40B1	Control	7	1994.91	1776.5	0.35	0.56	44.77	829.41	402.41	336.04	7722.67	72.38	128.35	352.28	2747.3	2064.79	2407.09	4863.43	804.61	337.35	6.52	96.02	271.83	0.16	5658.49	0.85	0.98	0.64
40BB1	Control	7	2064.14	1701.95	0	0	29.27	724.83	388.11	233.81	6848.5	40.92	109.34	278.24	2791.06	1362.28	1821.42	3591.41	826.96	335.56	3.07	25.32	194.05	0	5513.29	0	0.08	0
40B3	Control	8	1329.38	1270.89	0.82	0.59	24.6	660.36	368.19	236.73	7506.52	61.25	107.86	510.19	1834.9	1426.18	1170.78	3249.4	602.26	229.41	0.82	49.97	170.07	0	5793.75	0.74	3.13	1.59
40BB3	Control	8	1688.69	1025.25	0	0	31	649.45	310.91	174.23	5864.54	62.24	100.86	398.85	1828.15	1450.15	2656.47	3361.64	966.69	540.5	2.15	76.64	119.76	0	4760.7	0	0	0.28
40B10	Control	9	2236.53	911.26	0.45	0.38	57.01	936.17	422.19	280.1	6559.89	35.5	93.08	417.59	2433.67	1860.55	3294.99	3759.09	1084.89	552.91	15.26	236.19	174.36	0	4834.51	0.42	1.75	0.13
40BB10	Control	9	1240.46	816.08	0.59	0.21	23.22	410.29	222.94	156.71	5079.86	31.33	73.65	264.46	1420.08	829.4	2579.09	2646.47	661.3	375.31	3.6	65.27	99.3	0.28	3550.93	0.56	0.86	0.13

## Sheet: Experiment 3 (Validation)
Sample	Group	Replicate	hsa-let-7c-5p	hsa-mir-103a-3p	hsa-mir-1246	hsa-mir-1307-5p	hsa-mir-146b-5p	hsa-mir-148b-3p	hsa-mir-150-5p	hsa-mir-181a-5p	hsa-mir-191-5p	hsa-mir-200a-3p	hsa-mir-200c-3p	hsa-mir-203a-3p	hsa-mir-221-3p	hsa-mir-222-3p	hsa-mir-23b-3p	hsa-mir-29a-3p	hsa-mir-320c	hsa-mir-320d	hsa-mir-32-5p	hsa-mir-335-5p	hsa-mir-423-3p	hsa-mir-450b-5p	hsa-mir-92a-3p	ath-mir167d	oan-mir-7417-5p	cel-mir-70-3p
581.05	Cancer	1	585.44	286	0.31	0.35	17.33	201.66	88.34	89.3	4598.02	28.03	18.89	78.41	407.99	407.09	771.84	2505.51	127.76	57.77	1.07	25.68	46.04	0	1390.61	0.44	0.53	0.18
581.57	Cancer	1	220.52	107.14	0.3	0.16	4.07	51.76	24.93	27.38	1929.66	10.43	8.43	13.45	134.72	149.98	347.02	741.36	83.04	55.02	0.21	0.89	15.1	0.17	543.86	0.49	0.3	0.12
582.02	Control	2	1024.04	425.5	0.3	0	15.81	234.71	126.83	154.11	7084.89	38.13	19.54	395.79	662.76	703.58	544.8	4484.87	87.87	36.16	0	7.46	104.52	0	1838.63	0.27	0.46	0
582.1	Control	2	1388.99	505.9	0.1	0	18.25	301.55	161.94	197.38	7706.97	38.72	36.72	538.23	832.77	810.62	946.26	4763.07	147.58	63.85	0.87	15.01	95.14	0	1883.62	0.13	0.07	0
583.23	Cancer	3	411.23	178.77	0.27	0.17	7.09	126.41	48.65	50.57	2782.38	18.15	8.32	35.13	228.97	226.23	560.73	1470.2	129.53	71.28	1.52	8.68	17.59	0.22	954.45	0.52	0.5	0.51
583.46	Cancer	3	472.68	217.84	0.26	0.06	8.04	141.19	64.9	54.15	3492.42	16.94	15.92	36.12	276.69	321.61	606.57	1678.56	166.35	92.94	1.54	9.13	22.03	0	1219.72	0.27	0.33	0
584.08	Control	4	1555.24	503.29	0.86	0.2	23.33	405.68	202.2	209.15	8163.93	315.56	208.62	536.12	953.03	910.43	1273.5	5134.63	161.87	68.76	3.83	45.96	108.44	0	2050.01	0.6	0.65	0.02
584.17	Control	4	1161.41	382.06	0.22	0	5.04	203.16	128.64	170.95	6822.48	189.44	157.98	272.89	711.5	673.98	1221.22	3880.17	196.03	103.95	1.4	13.31	58.33	0	1377.6	0.21	0.2	0
585.12	Control	5	1208.23	488.55	0.22	0	12.93	212.29	115.16	175.37	7318.68	46.95	44.47	762.41	859.23	783.01	894.85	4199.42	138.68	62.54	1.44	12.79	93.94	0	1657.28	0.21	0.3	0
585.2	Control	5	1601.7	579.67	0.35	0.02	17.21	260.19	115.09	228.61	7442.72	53.24	46.14	1076.05	981.4	827.63	1922.2	4895.33	257.59	148.98	2.58	17.16	103.08	0	1847.64	0.52	0.26	0
586.3	Cancer	6	972.44	347.46	0.35	0.18	8.95	199.58	37.65	56.01	3040.95	63.62	17.38	72.39	340.89	342.94	622.62	2540.32	178.19	82.4	1.55	21.88	30.7	0	1428.19	0.41	0.47	0.05
586.38	Cancer	6	869.87	389.06	0.42	0.13	10.48	255.32	47.46	51.85	4135.52	92.41	14.34	79.42	343.6	439.23	272.69	3009.94	96.74	38.08	0.94	28.01	47.03	0	1906.79	0.81	0.54	0.39
587.32	Control	7	492.83	197.73	0.53	0	6.34	139.41	55.91	76.16	5639.65	11.12	9.63	116.71	387.76	398.99	368.53	2611.13	57.02	23.19	0.65	9.76	46.28	0	1083.38	0.43	0.44	0.17
587.34	Control	7	1053.68	356.7	0.33	0	11.37	210.31	114.83	168.95	7524.88	29.44	13.69	223.71	755.59	670.5	1152.05	4588.34	154.36	69.25	1.99	14.08	89.07	0	1724.93	1.19	0.48	0
588.26	Control	8	1854.6	724.82	0.54	0	22.91	306.33	182.58	204.08	7318.02	177.25	149.72	546.05	910.61	785.5	1299.19	4651.73	249.55	122.64	3.14	15.71	92.05	0	2036.94	0.55	0.59	0
588.47	Control	8	554.65	276.69	0.5	0.72	6.67	125.06	63.83	62.96	4813.22	64.53	39.97	209.66	271.74	297.41	247.45	2279.66	44.45	16.36	0.64	7.12	36.14	0	981.79	0.44	0.04	0.42
589.01	Cancer	9	2135.08	1036.65	1.79	0.8	21.95	547.3	98.62	164.53	5303.73	60.85	68.08	73.53	727.52	1001.5	1351.97	3694.85	498.57	258.93	6.26	40.27	48.28	0.07	3195.3	0.4	0.16	0.1
589.44	Cancer	9	1250.84	761.76	0.4	0.82	12.25	313.77	70.79	117.66	4582.64	36.74	45.74	36.08	554.49	812.49	430.09	2496.4	225.59	87.14	1.76	12.75	44.53	0.1	2612.55	0.28	0.44	0.39
590.29	Control	10	995.99	312.03	0.44	0.7	17.86	234.75	81.33	135.86	5490.75	31.6	15.56	282.02	600.72	446.62	1134.55	3637.87	160.1	78.54	4.99	46.33	49.24	0.32	1321.41	0.52	0.4	0.76
590.58	Control	10	477.25	163.22	0.32	0.13	6.7	73.2	34.35	53.04	3469.45	15.42	8.49	109	252.47	230.35	469.66	1843.3	66.37	30.96	0.88	5.93	21.6	0	640.13	0.5	0.25	0
591.21	Control	11	1010.96	439.65	0	0	17.2	276.18	147.97	152.64	7247.19	44.97	24.32	305.52	608.08	726.17	508	3881.81	94.81	34.36	1.52	12.03	104.14	0	2046.47	0	0	0
591.33	Control	11	1056.36	387.76	0.23	0	15.43	237.83	124.44	124.23	6307.26	24.87	20.5	310.21	703.24	647.21	1306.25	3768.09	214.59	120.43	5.07	26.27	58.29	0.02	1433.27	0.25	0.23	0
592.13	Cancer	12	2051.75	1342.66	0.65	1.43	27.29	555.42	160.34	207.82	6980.87	71.43	57.44	64.96	913.94	1419.72	562	3531.15	391.31	142.14	0.53	5.1	108.01	0	4256.27	0.43	0.74	0.18
592.28	Cancer	12	1007.82	568.37	2.5	0.69	8.54	243.97	66.48	88.82	3676.65	23.12	27.24	35.49	417.48	495.75	552.3	1856	298.05	153.74	1.21	5.62	31.02	0.31	2067.78	2.17	2.4	2.47
593.4	Cancer	13	515.19	260.7	0.77	0.47	9.61	206.57	49.47	54.21	3358.25	35.4	16.36	34.71	200.9	404.6	184.77	1517.55	86.82	34.19	0.76	9.8	19.8	0.38	1698.59	0.71	0.7	0.97
593.56	Cancer	13	122.36	94.81	0.38	0	3.08	50.02	14.04	12.46	1494.17	8.95	3.57	6.46	50.53	129.16	26.16	439.71	20.93	6.66	0.35	0.69	10.23	0	679.14	0.44	0.25	0
594.06	Control	14	573.2	340.01	0.36	0.14	10.64	130.62	108.23	98.6	6230.45	27.27	8.7	123.23	410.75	470.8	209.79	2635.49	49.36	17.99	0.49	4.34	82.77	0	1391.5	0.51	0.29	0.29
594.42	Control	14	673.61	257.52	0	0	12	116.31	84.96	90.98	5354.24	16.81	9.64	132.52	374.74	333.31	526.73	2766.84	58.91	26.8	0.21	13.86	44.98	0	893.81	0.1	0	0
595.39	Cancer	15	1288.26	613.88	0.47	0.18	5.69	143.81	47.84	95.09	3325.58	61.75	24.44	45.34	347.36	449.36	332.66	1990.81	178.05	75.58	1.74	1.61	28.67	0	1701.07	0.47	0.61	0.08
595.48	Cancer	15	1119.47	740.77	0.5	0.83	14.12	297.85	45.23	96.03	4534.38	75.71	22.27	69.8	318.21	458.51	195.76	2491.63	100.41	35.22	1.26	10.4	43.17	0.46	2102.34	0.49	0.67	0.37
596.25	Cancer	16	795.04	481.93	0.46	0.67	10.01	207.24	89.08	75.9	3914.34	41.5	17.14	80.76	432.36	618.04	274.83	1842.63	122.23	50.23	1.5	8.94	49.62	0	2101.29	0.28	0.42	0
596.54	Cancer	16	428.25	172.72	0.68	0.28	3.18	108.62	34.97	33.15	1964.92	22.61	10.37	46.75	209.46	243.6	248.08	1047.84	79.79	38.05	1.23	10.17	16.91	0.07	939.18	0.43	0.52	0.22
597.35	Cancer	17	1074.03	574.17	0.46	0	5.96	209.87	62.37	80.9	4205.51	36.45	20.21	96.07	312.38	477.1	446.68	2158.88	150.32	63.74	0.67	8.58	27.97	0	1731.18	0.14	0.39	0
597.5	Cancer	17	657.45	412.57	0.12	0	3.13	141.96	44.91	48.01	3023.34	29.8	13.98	61.67	192.03	296.6	180.67	1374.42	69.86	27.32	0.4	3.37	27.46	0	1139.46	0.26	0.2	0
598.09	Control	18	1044.79	560.53	0.26	0	14.44	325.46	201.24	189.68	7475.37	36.95	22.36	456.69	797.91	689.48	525.62	4400.55	99.34	38.61	1.52	19.62	95.03	0	1914.56	0.28	0.15	0
598.31	Control	18	675.04	256.77	0.13	0	8.17	89.85	81.03	85.06	4778.12	13.85	13.85	184.18	418.98	374.01	795.68	2319.83	126.28	78.41	0.57	4.84	40.64	0	900.65	0	0.02	0
599.27	Cancer	19	1149.99	569.55	0.25	0.65	9.64	318.48	67.09	80.71	4282.91	56.22	24.91	93.88	476.13	522.17	608.68	2744.74	202.22	86.38	1.8	28.07	43.12	0	2108.75	0.28	0.3	0.18
599.45	Cancer	19	1114.61	548.73	0.58	0.34	9.32	179.52	60.84	75.36	3478.14	38.01	20.21	63.96	398.02	456.95	734.4	2113.76	271.43	186.52	2.81	13.39	32.04	0.01	1786.05	0.38	0.45	0.18
600.15	Control	20	1085.57	434.27	0.78	0	11.34	146.44	123.13	148.44	7183.05	16.08	14.76	118.55	658.06	603.73	1135.77	3580.18	199.94	111.58	0.43	5.22	70.1	0	1444.13	0.28	0.58	0.25
600.43	Control	20	818.23	285.59	0.38	0	8.57	158.23	93.17	113.92	5537.61	12.51	9.57	110.38	530.58	420.28	1098.89	3345.14	139.05	70.64	1.49	12.91	49.91	0	1032.99	0.16	0.3	0
601.11	Control	21	1577.85	705.51	0.52	0	20.24	259.94	126.86	252.32	7734.49	20.77	36.06	171.98	981.79	894.26	1537.63	4686.51	264	139.41	1.61	15.88	73.65	0	1897.01	0.74	0.48	0
601.55	Control	21	536.08	247.93	0.08	0	6.52	129.59	38.9	76.44	4989.64	9.53	5.73	77.19	271.16	298.94	382.37	2407.64	43.68	18.22	1.98	18.24	31.38	0	797.01	0.19	0.33	0
602.52	Cancer	22	475.34	194.17	0.28	0.15	10.93	109.61	36.16	31.34	2129.09	36.67	12.05	76.94	212.53	211.85	371.62	1539.08	93.83	41.5	1.44	14.14	12.54	0	940.98	0.1	0.18	0
602.53	Cancer	22	451.79	168.27	0.49	0.54	9.55	111.08	36.18	26.22	2257.93	31.2	10.09	90.06	178.25	198.86	319.49	1580.93	76.41	35.02	1.03	18.12	17.88	0	864.5	0.3	0.2	0.04
603.04	Control	23	2214.79	970	1.1	0	42.13	475.12	195.64	239.48	7155.98	56.99	44.92	495.81	973.9	879.56	2265.48	5219.94	349.16	195.95	4.3	59.85	100.04	0.13	2375.39	0.56	0.66	0.04
603.16	Control	23	478.57	481.02	0.98	0.63	7.62	131.96	74.63	89.48	5707.19	13.63	14.74	103.82	233.5	383.69	96.09	1989.53	27.83	9.55	0.39	2.68	61.4	0.13	1483.67	0.57	0.64	0.88
604.18	Cancer	24	2354.94	886.86	0.35	0.93	21.75	325.9	112.71	152.29	4291.41	504.58	142.97	136.22	547.66	668.06	1337.03	3314.38	409.95	245.4	3.14	16.93	51.95	0	2247.24	0.34	0.39	0.2
604.19	Cancer	24	1594.18	606.13	0.5	0.29	14.96	188.54	64.66	107.51	3137.75	340.39	89.99	90.84	405.49	452.85	1014.32	2432.7	297.18	190.38	1.27	8.87	32.44	0	1643.32	0.35	0.52	0
605.07	Cancer	25	2023.98	814.61	0.51	0.08	20.41	301.75	78.8	100.34	3599.38	91.26	50.34	460.06	388.8	509.17	936.52	2741.51	254.18	124.23	3.61	14.43	35.38	0.05	1892.81	0.47	0.48	0.36
605.51	Cancer	25	887.88	321.03	0.34	0.13	7.4	120.98	41.09	38.87	1781.25	29.35	24.98	193.1	152.53	192.81	415.46	1109.26	108.98	54.28	0.89	9.38	14.42	0.03	875.08	0.34	0.68	0.33
607.03	Cancer	26	730.97	355.18	0.19	1.73	28.41	169.32	89.17	93.44	2894.26	32.62	22.98	84.89	523.71	606.4	1302.23	2438.82	307.44	189.96	0.96	16.79	34.84	0	1495.21	0.27	1.8	0
607.41	Cancer	26	504.58	250.11	2.04	0.36	14.76	148.04	66.33	65.88	2405.96	25.53	9.04	87.84	328.43	456.07	800.79	1653.35	202.62	122.56	1.08	9.81	30.67	0	1137.78	0.23	0.24	0.07
608.37	Control	27	914.21	319.87	0.47	0	14.52	248.24	115.22	115.07	6509.52	27.78	19.02	502.24	459.34	527.29	509.19	3878.48	68.79	27.02	3.52	31.05	72.95	0	1330.47	0.86	0.21	0
608.49	Control	27	755.42	235.68	0.24	0.18	9.99	103.66	66.28	88.59	5035.38	15.18	15.24	273.49	420.29	404.07	957.88	2456.62	137.4	89.93	0.85	4.76	35.87	0.02	811.84	0	0.27	0
609.36	Control	28	1074.37	473.33	0.17	0.02	15.5	225.01	84.28	142.49	5713	19.49	14.76	222.28	406.47	440	542.85	3125.26	70.42	28.14	4.2	38.63	52.43	0	1425.72	0.52	0.28	0
609.59	Control	28	703.18	328.12	0.48	0.09	6.64	92.29	57.79	122.81	3936.03	11.54	8.4	89.8	290.97	255.73	623.91	1861.78	104.44	65.48	0.96	17.13	32.07	0.37	730.3	0.32	0.28	0.07
610.14	Cancer	29	667.47	522.79	0.62	0.17	5.75	122.47	53.09	62.13	3090.48	12.88	15.59	38.57	180.15	361.8	119.9	1030.58	76.29	24.56	0.38	3.14	19.93	0.14	1505.49	0.33	0.54	0.86
610.6	Cancer	29	486.27	212.86	0.45	0	4.04	79.8	20.4	29.32	1438.31	8.76	6.04	25.37	94.65	126.52	241.37	592.22	81.44	50.28	0.24	5.1	5.79	0.08	558.73	0.03	0.59	0
611.22	Control	30	1111.97	446.99	0	0	24.55	230.92	111.57	152.15	6311.25	25.18	17.87	258.56	617.22	499.76	1257.01	4004.73	169.46	88.43	1.26	30.44	67.57	0	1472.07	0.57	0.3	0
611.24	Control	30	699.78	351.8	0.44	0	9.51	148.72	88.78	89.14	5356.08	15.08	14.05	141.51	425.92	399.47	438.36	3017.85	74.17	29.91	1.33	9.39	44.64	0	1137.32	0.2	0.33	0.05
