# Supplementary material for: A Translational Model to Improve Early Detection of Epithelial Ovarian Cancers
Source: Front Oncol. 2022 Apr 21;12:786154. doi: 10.3389/fonc.2022.786154 (PMC9068948; doi:10.3389/fonc.2022.786154)
Supplement: Supplementary Data Sheet 2 — miRNA expression in human serum samples. Values are log10-normalized. [file DataSheet_2.xlsx]

## Sheet: Sheet1
ID	Set	Age	Control/Benign/Cancer Early/Cancer Advanced	Histopathology	Mutation status	Stage	Grade	hsa-miR-200c-3p	hsa-miR-1246	hsa-miR-200a-3p	hsa-miR-29a-3p	hsa-miR-320d	hsa-miR-150-5p	hsa-miR-203a	hsa-miR-23b-3p	hsa-miR-92a-3p	hsa-miR-32-5p	hsa-miR-335-5p	hsa-miR-320c	hsa-miR-450b-5p	hsa-miR-1307-5p	hsa-miR-424-5p	hsa-miR-379-5p	hsa-miR-342-3p	hsa-let-7b-5p	hsa-miR-30e-3p	hsa-miR-4732-5p	hsa-miR-425-5p	hsa-miR-143-3p	hsa-miR-423-3p	hsa-miR-4732-3p	hsa-miR-16-5p	hsa-miR-27a-3p	hsa-miR-15b-5p	hsa-miR-484	hsa-miR-29c-3p	hsa-miR-10a-5p	hsa-miR-660-5p	hsa-miR-107	hsa-miR-378a-3p	hsa-miR-194-5p	hsa-miR-15a-5p	hsa-miR-1307-3p	hsa-miR-93-5p	hsa-miR-576-5p	hsa-miR-223-3p	hsa-miR-361-5p	hsa-miR-142-5p	hsa-miR-320b
957	Training	82	Cancer Early	serous	n/a	2A	3	1.32222	2.11727	0.778151	2.4843	2.69984	2.83822	1.57978	2.68305	4.00436	2.77085	2.35411	2.8014	1.9345	1.77815	1.72428	1.6902	2.7185	4.54648	1.39794	2.30103	2.92737	2.79239	2.45939	0.778151	4.88126	2.4624	2.99476	2.89542	2.50243	2.70586	2.17026	3.14737	2.11059	2.13672	2.93702	2.13672	2.9058	1.5563	3.92855	2.47567	2.96942	2.93197
1021	Validation	25	Cancer Early	endometrioid	negative	1C	1	1.716	1.07918	1.32222	2.85914	2.08279	2.82866	1.49136	2.5955	4.1896	2.90309	2.81425	2.2014	2.04532	1.98227	2.31387	1.87506	2.82543	4.58405	1.86923	2.2014	3.26529	3.2418	2.62941	1.39794	5.25566	2.91487	3.2222	2.96848	2.88252	2.57634	2.36549	3.03302	2.53908	2.44091	3.09934	2.21484	3.43441	1.92942	4.28069	2.67578	3.64582	2.38917
1022	Test	42	Cancer Early	endometrioid	n/a	1C	1	2.13354	1.44716	1.6902	2.68485	2.35218	2.52763	2.11727	2.34635	4.13306	2.81757	2.24304	2.55388	2.08991	2.11727	2.27416	1.49136	2.45484	4.49774	1.53148	2.15836	3.06856	2.96332	2.82802	0.30103	4.52026	2.72099	2.76268	2.92993	2.62428	2.68485	2.32015	2.85914	2.26951	2.30963	2.82607	2.06819	2.68753	1.49136	4.20879	2.66087	3.16167	2.71265
1054	Training	78	Cancer Early	endometrioid	n/a	1A	1	1.4624	1.20412	0.60206	2.73239	2.11727	2.31597	1.04139	2.48287	3.94827	2.67302	2.66745	2.27646	2.11727	2.15836	2.30103	2.65801	2.98227	4.64346	1.95424	2.16435	3.43329	3.40943	2.72591	1.27875	5.10159	2.935	2.94743	2.66745	2.80956	2.49136	2.37658	2.69984	2.11394	2.12385	2.79934	2.49554	3.36305	1.86332	4.53914	2.67943	3.60108	2.43775
1105	Training	77	Cancer Early	serous	n/a	1C	3	1.99123	1.38021	0.778151	2.74819	2.24797	2.88081	1.41497	2.42975	3.93024	2.55871	2.74741	2.33646	1.93952	2.17319	2.08279	2.24551	2.96426	4.52458	1.9345	1.94939	3.18667	3.22505	2.65128	0.90309	5.00305	2.85612	2.80821	2.60959	2.76641	2.56585	2.16435	2.58995	2.233	2.03342	2.66087	2.36736	3.24625	1.36173	4.31226	2.57978	3.49024	2.50379
1210	Training	32	Cancer Early	endometrioid	RAD51C	1A	1	2.36361	1.44716	1.91381	2.97818	2.43136	3.38471	0.90309	2.64738	4.30647	2.87622	2.56703	2.82217	1.72428	2.0086	1.97313	1.07918	3.17319	4.58476	1.30103	2.47857	3.15351	2.89265	2.45025	1.41497	5.13586	2.58771	3.13258	2.95521	2.96473	2.85552	2.4216	3.07664	2.2878	2.5563	3.0216	2.06446	3.17667	1.77085	3.8844	2.62325	3.45667	2.98722
1213	Validation	63	Cancer Early	serous	n/a	2A	3	2.04532	2.6149	1.50515	2.77525	3.18526	2.76268	1.64345	2.61805	3.83123	2.49831	2.65321	3.2492	1.88649	2.09342	2.02531	1.4624	2.9345	4.26086	1.6902	1.97313	2.8739	2.9154	2.62839	0.954243	4.62125	2.8055	2.76641	2.55388	2.64048	3.00303	2.22789	2.80003	2.39094	1.79239	2.64542	2.2014	2.95521	1.4624	4.02918	2.66464	3.25768	3.34694
1288	Test	66	Cancer Early	clear cell	n/a	1c	3	1.85126	1.65321	1.716	3.09167	2.15534	2.1271	1.32222	2.31806	3.76738	2.84011	2.34439	2.30963	2.15534	1.82607	2.07555	1.47712	2.60097	4.97354	1.83885	1.82607	3.18667	3.47683	2.27416	1	5.22502	3.01242	3.22968	2.59879	3.33122	2.44248	2.35603	3.01578	2.26482	2.43933	3.13162	1.97772	3.65283	1.11394	4.37678	2.69373	3.69566	2.42975
1459	Training	68	Cancer Early	serous	n/a	2A	3	1.30103	1.9345	1.14613	3.14301	2.80414	2.8014	0.845098	2.75891	4.14242	3.06558	2.82086	2.91116	1.77815	2.33646	2.17026	1.36173	3.0607	4.56879	1.87506	2.57171	3.19562	2.91855	2.58433	1.53148	5.33583	2.77232	3.56879	3.30963	3.09621	2.93952	2.75587	3.39164	2.52244	2.60206	3.48029	2.03342	3.63357	1.95904	4.13653	2.77305	3.765	2.96755
1462	Training	46	Cancer Early	endometrioid	n/a	1B	1	1.25527	1.14613	1.04139	3.19089	1.98677	3.08955	1.11394	2.58433	4.20731	2.78462	2.47422	2.22789	1.74819	2.06446	2.17319	1.39794	3.31112	4.50771	1.73239	2.38739	3.17493	2.76042	2.70415	1.43136	5.11775	2.7007	3.29623	3.16495	3.15229	2.41996	2.57634	3.18013	2.3962	2.35984	3.20952	2.03342	3.3483	1.99123	4.11451	2.71096	3.61469	2.39445
1479	Training	64	Cancer Early	endometrioid	n/a	1C	2	1.70757	1.17609	1.23045	2.89597	2.29447	2.98363	2.04532	2.68305	4.18219	2.66558	2.45025	2.63548	1.92428	2.09691	2.3962	1.57978	3.01072	4.50692	1.73239	2.27646	3.22141	2.89376	2.79727	1.27875	5.00998	2.84942	3.09726	3.09968	3.00432	2.53908	2.50786	2.99167	2.25285	2.25527	3.04139	2.11394	3.31239	1.88649	4.35309	2.79029	3.53212	2.76567
1545	Validation	58	Cancer Early	serous	negative	2B	3	1.25527	1.30103	0.954243	2.90472	2.07555	3.06819	1.49136	2.54654	4.08019	2.56585	2.52375	2.33846	1.65321	2.0607	2.18469	1.60206	3.03862	4.49108	1.74819	2.17898	3.16077	2.73239	2.68124	1.23045	5.04817	2.72916	3.07262	2.96567	2.97128	2.39794	2.27184	2.95472	2.233	2.27416	3.04179	2.12057	3.35353	1.70757	4.18421	2.68395	3.49485	2.45179
1564	Test	52	Cancer Early	serous	negative	3A1	3	2.0569	1.50515	1.20412	3.09968	2.19866	3.37566	1.38021	2.61278	4.20833	2.64246	2.37291	2.48714	1.57978	2.04139	2.0607	1.51851	3.26905	4.48606	1.716	2.31597	3.17725	2.5611	2.67025	1.32222	5.05438	2.63347	3.11992	3.09096	3.11826	2.43136	2.45484	3.04571	2.22011	2.27646	3.05077	2.07555	3.43996	1.87506	4.08379	2.6981	3.49665	2.59988
1641	Training	52	Cancer Early	carcinosarcoma	n/a	1A	3	1.41497	1.99123	1.11394	2.92634	2.30103	3.0026	1.36173	2.53529	4.15673	2.60959	2.4183	2.48996	1.66276	2.07918	2.16435	1.44716	3.0216	4.6005	1.74036	2.32428	3.2383	2.75967	2.72181	1.30103	5.08855	2.70757	3.13354	2.97543	2.99344	2.33646	2.45179	2.99739	2.1959	2.20412	3.0162	2.07918	3.41095	1.81291	4.23598	2.70757	3.50637	2.5966
1804	Training	61	Cancer Early	carcinosarcoma	BRCA2	2A	3	1.41497	1.34242	1.07918	2.91116	2.17898	2.8739	1.23045	2.62221	4.15972	2.67025	2.46982	2.40824	1.82607	2.15534	2.24055	1.69897	2.92891	4.53001	1.74036	2.2833	3.24601	2.84136	2.80889	1.30103	4.99601	2.78032	3.1186	3.09237	3.08778	2.4133	2.50106	3.06819	2.36736	2.31597	3.05729	2.19033	3.40892	1.77085	4.2659	2.8055	3.51838	2.54777
1829	Training	67	Cancer Early	serous	n/a	1C	3	1.53148	1.27875	1.17609	3.18127	1.88081	3.1364	1.11394	2.52763	4.26487	2.64836	2.52763	2.20412	1.54407	2.04139	2.10037	1.53148	3.19921	4.58035	1.86332	2.29003	3.45423	3.13545	2.74351	1.41497	5.24286	2.81224	3.27393	2.96237	3.18921	2.39094	2.51851	3.02366	2.25768	2.5172	3.1089	2.26007	3.66689	2.06819	4.56378	2.75891	3.69258	2.37107
1857	Validation	45	Cancer Early	endometrioid	n/a	1A	3	1.51851	1.11394	1.25527	3.07918	1.92428	3.24674	0.954243	2.47129	4.28481	2.67852	2.38561	2.19312	1.5563	2.04922	2.08279	1.49136	3.2403	4.6253	1.82607	2.27875	3.45697	3.031	2.68215	1.62325	5.36379	2.75815	3.33082	3.0162	3.10346	2.35603	2.45332	3.0162	2.16732	2.48572	3.10278	2.233	3.69108	2.10721	4.49596	2.72509	3.68359	2.34439
1874	Test	39	Cancer Early	endometrioid	n/a	2A	2	1.53148	0.845098	1.20412	3.3126	1.90309	3.18156	0.90309	2.34044	4.09747	2.52114	2.04532	2.1271	1.54407	1.91381	2.02531	1	3.2335	4.58958	1.62325	2.22011	3.34811	3.12678	2.58092	1.4624	5.28268	2.74429	3.17869	2.85491	3.12646	2.23805	2.4014	2.89265	2.01703	2.33846	2.90956	1.98677	3.58939	2.02938	4.61813	2.60097	3.71834	2.26951
1953	Training	48	Cancer Early	endometrioid	n/a	2A	3	1.68124	1.92942	1.49136	3.09934	2.54531	3.06781	1.41497	2.46389	4.18227	2.5611	2.14613	2.7332	1.65321	1.90309	2.07555	1.30103	3.05115	4.7013	1.5563	2.22789	3.21085	3.02036	2.63347	1.5682	5.36392	2.74663	3.16761	2.95424	3.17085	2.44871	2.25527	2.91434	2.1959	2.54407	2.88366	2.11059	3.48996	1.86332	4.34181	2.56229	3.58816	2.83187
1955	Training	55	Cancer Early	clear cell	n/a	1A	3	1.25527	0.60206	0.845098	2.63849	1.39794	2.74507	0.69897	2.3075	4.43881	2.73239	1.93952	1.82607	0.90309	1.53148	1.77815	0.90309	2.77887	4.87616	1.53148	2.55991	3.67495	2.43457	2.48572	2.01284	5.51439	2.27416	3.50556	3.20817	3.12156	1.95424	2.67578	3.21352	2.12385	2.72263	3.19811	2.02119	4.00113	2.42325	3.81505	2.43136	3.77298	2.1038
1982	Training	42	Cancer Early	clear cell	n/a	1A	3	1.36173	1.11394	1.39794	3.14613	1.65321	3.18441	1.23045	2.35984	4.18848	2.59988	2.13672	2.04532	1.17609	1.81291	1.87506	1.25527	3.1726	4.60867	1.49136	2.3032	3.29842	2.84634	2.3962	1.69897	5.43511	2.59106	3.39005	2.9284	3.17782	2.2878	2.32015	2.99255	1.99564	2.54158	3.03423	1.93952	3.56384	2.07555	4.19761	2.40993	3.65715	2.21748
2076	Validation	57	Cancer Early	endometrioid	n/a	1C	2	1.59106	0.954243	1.5563	3.05843	1.74819	3.29798	1.23045	2.37475	4.1831	2.45025	2.04139	2.14613	1.30103	1.81291	1.86332	1.38021	3.23019	4.70595	1.5682	2.2833	3.2783	2.97864	2.50379	1.76343	5.40688	2.6149	3.2033	2.90956	3.10517	2.43457	2.33244	2.82802	1.94448	2.46835	2.89927	2.12057	3.53542	2.0086	4.39646	2.49136	3.58984	2.29003
2106	Test	74	Cancer Early	transitional cell	n/a	1A	3	1.36173	0.845098	1.17609	3.52621	1.62325	3.24502	1.04139	2.37475	4.14876	2.48714	1.91908	1.94448	1.43136	1.88081	1.90309	0.90309	3.39777	4.74743	1.64345	2.22531	3.45773	3.11793	2.54158	1.54407	5.31998	2.72591	3.33806	2.87795	3.25864	2.17609	2.43297	2.99123	2.01703	2.50379	3.0162	1.98677	3.69117	2.0607	4.64548	2.60959	3.82692	2.12057
2184	Training	69	Cancer Early	serous	n/a	3A1	3	1.47712	0.90309	1.5682	3.31848	1.88649	3.17026	1.20412	2.42975	4.18554	2.53656	2.04922	2.15534	1.25527	1.77815	1.87506	1.27875	3.29994	4.80697	1.64345	2.3075	3.41996	2.94939	2.52244	1.66276	5.33975	2.64345	3.33345	2.97955	3.12678	2.37658	2.48287	2.95761	1.98677	2.617	3.00775	2.04532	3.70859	2.0569	4.41517	2.5302	3.72313	2.36549
2220	Training	47	Cancer Early	endometrioid	n/a	1C	1	1.57978	1.07918	1.11394	3.10823	1.6902	3.37749	1.17609	2.34242	4.30625	2.46982	2.10037	2.08636	1.23045	1.83251	1.79934	1.41497	3.31744	4.81143	1.5682	2.40993	3.4553	2.92891	2.57403	1.77085	5.38156	2.549	3.24403	3.01494	3.08672	2.33244	2.3784	2.89542	1.94448	2.40654	2.96379	2.18752	3.61542	2.06819	4.44739	2.56703	3.62972	2.25285
2261	Training	48	Cancer Early	clear cell	negative	1C	2	1.47712	0.845098	1.17609	3.2667	1.82607	3.43902	1.17609	2.44248	4.42854	2.58771	2.02119	2.17609	1.14613	1.8451	1.78533	0.90309	3.42455	4.86091	1.54407	2.48572	3.59483	2.79934	2.60314	1.88081	5.42693	2.48855	3.40278	3.14457	3.19089	2.33846	2.58883	3.03503	2.16137	2.57634	3.07518	2.17609	3.83461	2.29447	4.35704	2.64147	3.78025	2.39094
2270	Validation	44	Cancer Early	endometrioid	n/a	1A	1	1.97772	0.30103	1.32222	3.04139	1.36173	2.68664	0.778151	2.66558	4.23019	2.62737	2.60853	1.716	1.38021	2.18184	1.83885	2.56467	3.32118	4.46793	2.55388	2.11059	3.65648	3.31091	3.13925	1.68124	5.19106	3.11992	3.38828	2.95521	3.07004	2.5563	2.42975	2.95376	2.07188	2.31175	3.0162	2.94349	4.07642	2.18469	4.73235	2.97772	3.87402	1.89763
2272	Test	39	Cancer Early	endometrioid	n/a	2B	1	2.20683	0	1.43136	3.12222	1.36173	2.89708	0.69897	2.76042	4.03366	2.5302	2.72673	1.66276	1.14613	2.02119	1.51851	2.92221	3.51521	4.13631	2.69897	1.23045	3.70935	3.38021	3.44138	0.845098	4.89192	3.17638	3.17667	2.60746	2.89321	2.64345	2.11059	2.81823	2.0607	1.86332	2.80209	3.24304	4.27809	2.10721	4.80022	3.22272	3.76686	1.82607
2489	Training	72	Cancer Early	clear cell	n/a	1A	3	2.29226	0	1.51851	3	1.25527	2.33041	0.69897	2.71767	4.07218	2.51055	2.75128	1.65321	1.14613	2.29667	1.4624	2.98363	3.38328	3.97483	2.66181	0.60206	3.70122	3.35984	3.58917	0.30103	4.80994	3.17898	3.01995	2.79588	2.8791	2.74429	1.9345	2.7679	2.19866	1.70757	2.79169	3.13386	4.06119	2.05308	4.75491	3.1284	3.70978	1.79934
2501	Training	43	Cancer Early	clear cell	n/a	1A	3	2.10037	1.51851	1.51851	2.62839	2.63347	2.59329	1.92942	2.47276	3.49831	2.71012	2.22531	2.86034	2.10037	2.02938	2.38917	1.51851	2.60097	4.16965	1.92942	1.62325	2.86213	3.06108	2.60097	0.845098	4.87277	2.74896	2.67025	2.53148	2.76193	2.30535	2.04532	2.69373	2.32428	1.89209	2.59879	2.08991	3.11025	1.14613	4.32135	2.72263	3.46479	2.93247
2532	Training	65	Cancer Early	mixed serous and transitional cell	n/a	1A	3	0	1	0	2.66652	1.60206	2.83632	0.69897	2.18752	3.98686	2.40824	1.79934	2.0569	1.4624	1.60206	1.39794	0.845098	2.71933	4.14467	1.20412	2.16137	2.5611	2.37291	2.52892	1.25527	4.75151	2.20952	2.67852	2.87274	2.64147	1.98227	2.02119	2.64738	1.81291	1.93952	2.57978	1.4624	2.82217	1.57978	3.58149	2.16137	3.1089	2.21219
2540	Validation	38	Cancer Early	endometrioid	n/a	1A	2	2.617	1.74036	2.67669	1.74036	1.74036	2.33244	2.36549	1.57978	3.87668	2.44091	1.64345	1.88649	1.04139	1.43136	1.20412	0.69897	2.21748	4.24425	1.57978	1.43136	2.27184	2.26007	2.24551	0	4.5386	1.88649	2.75891	2.81425	2.48996	2.4133	1.04139	2.70586	1.57978	1.74036	2.5682	1.91381	2.42325	1.43136	3.22531	1.94448	2.5682	2.36549
2558	Test	80	Cancer Early	serous	n/a	1A	3	0	0.30103	1	2.50379	1.69897	2.79934	1.53148	2.25042	3.96209	2.31597	1.85126	2.11394	1.11394	1.81954	1.41497	0.30103	2.45788	4.10285	1.17609	2.1038	2.63144	2.15534	1.99123	1.17609	4.91831	2.21748	2.88705	2.72181	2.64246	2.25042	1.78533	2.7348	2.0569	2.0569	2.71012	1.11394	2.97772	1.72428	3.22583	2.02531	3.06258	2.21748
2576	Training	48	Cancer Early	mucinous	n/a	1A	1	1.64345	1.30103	1.07918	2.9284	1.98227	2.72181	0.60206	2.52504	4.09868	2.58206	2.78319	2.15836	1.85733	2.15836	1.96379	1.78533	2.95952	4.3719	1.94448	1.88649	3.29907	3.16017	2.92012	0.778151	4.85493	2.88138	2.78746	2.70757	2.86806	2.50786	2.14922	2.77452	2.33646	2.03342	2.7574	2.45939	3.33766	1.78533	4.30218	2.59106	3.45773	2.33846
2581	Training	46	Cancer Early	endometrioid	n/a	1B	1	2.38917	1.77085	2.3784	2.16137	1.70757	2.62634	1.38021	1.94448	3.55787	1.80618	1.5682	1.97313	1.11394	1.68124	1.20412	1.25527	2.44248	3.736	1	1.4624	2.49831	2.617	2.33244	0	4.35089	2.29885	2.22789	2.20683	2.33846	2.36922	1.50515	2.28103	1.5682	2.0607	2.18469	1.65321	2.6149	1	3.6797	1.87506	2.85974	2.05308
2618	Training	41	Cancer Early	endometrioid	n/a	1C	2	1.68124	0	1.07918	2.4133	1.47712	2.34044	1.07918	1.76343	3.98623	2.20412	2.09342	1.78533	1.76343	2.27416	1.88081	0.845098	2.35984	4.0892	1.39794	1.81954	2.89597	2.86688	2.79309	0.845098	4.67546	2.4624	2.59329	2.75587	2.4624	1.97313	1.98227	2.4183	1.99564	1.63347	2.44716	1.99564	3.00689	1.57978	4.12927	2.52634	3.21299	1.94939
80013	Validation	32	Cancer Early	clear cell	n/a	2B	2	2.1271	1.83251	2.2014	2.26482	1.69897	2.16732	1.07918	1.83251	3.45484	2.20952	1.69897	1.92428	1.39794	1.96848	2.0607	1.07918	1.81291	3.46568	1.44716	0	2.31387	2.67394	2.58883	0.477121	4.1037	2.49969	2.08636	2.04922	2.25042	1.39794	1.32222	1.95424	1.72428	1.44716	1.69897	1.66276	2.55991	1.49136	3.85394	1.98677	3.05077	1.92428
80063	Test	62	Cancer Early	endometrioid	negative	2A	2	1.39794	2	1.64345	2.2833	2.82866	2.53148	1.07918	2.02938	3.89609	2.04139	1.64345	3.0141	0.477121	1.94448	0.954243	1.07918	2.24551	3.83321	1.17609	1.34242	2.53908	2.23045	2.18752	0.778151	4.41559	2.17026	2.3483	2.66558	2.26007	2.25285	1.69897	2.3032	1.79934	1.98677	2.33041	1.79934	2.79657	0.954243	3.26834	1.90849	2.70243	3.09377
80224	Training	65	Cancer Early	serous	n/a	1A	0	1.20412	0	0.69897	2.62325	1.57978	2.45788	0.954243	2.26482	4.45847	3.08243	2.54407	2.13033	1.51851	1.6721	1.8451	1.59106	2.29885	4.90166	1.43136	2.69197	3.14922	2.55023	2.42813	1.50515	5.49434	2.51587	3.46997	2.96708	3.2737	2.21484	2.6149	3.13988	2.34044	2.61909	3.37639	2.02938	3.44932	1.94448	3.736	2.45025	3.32654	2.34439
80247	Training	60	Cancer Early	clear cell	negative	2B	3	1.25527	0	1.25527	2.62118	1.25527	2.40993	1.65321	1.91381	3.68949	2.12385	2.16435	1.61278	1.34242	1.89209	1.95904	1.65321	2.52504	3.6816	1.69897	0	2.92686	3.23147	2.70329	0	4.67481	2.77597	2.4014	2.36922	2.68664	2.00432	1.61278	2.20412	1.86332	1.61278	2.39445	2.12385	2.99432	1.43136	4.46003	2.39445	3.37639	1.61278
80291	Training	54	Cancer Early	clear cell	negative	1C	3	2.62737	1.63347	1.88649	2.68931	1.91381	3.07737	1.32222	2.3075	4.22053	2.82347	1.9345	2.01284	1.07918	1.32222	1.74819	0	2.65321	4.50642	1.47712	2.34242	2.75967	2.38382	2.5172	0	5.1803	2.16732	3.09412	3.05308	2.98272	2.06446	2.03342	2.95424	1.97772	2.20412	2.8791	1.83885	3.17926	2.01284	3.41095	2.15229	3.17551	2.27875
80312	Validation	46	Cancer Early	endometrioid	negative	1c	1	2.17319	1.53148	2.2878	2.70842	2.18184	2.4183	1	2.27416	4.13332	2.62737	2.46389	2.32015	1.6721	1.81291	1.90849	2.09691	2.45484	4.43144	1.81291	2.09691	3.09899	3.46315	2.92891	0.69897	5.0786	2.85914	2.96142	2.71684	2.8451	2.45939	1.97313	2.6464	2.18184	2.30963	2.63548	2.4133	3.21985	1.8451	4.48108	2.45179	3.39305	2.60531
80313	Test	49	Cancer Early	endometrioid	n/a	2A	3	1.69897	2.50515	1.17609	2.97451	3.55303	2.82672	1.50515	2.45788	4.0773	2.49415	2.44248	3.77115	1.54407	1.716	1.65321	1.81291	2.86273	4.68677	1.5682	1.90309	3.01578	3.23426	2.60531	1.07918	5.09419	2.61066	3.03543	2.51188	3.12775	2.74586	2.13988	2.88593	1.96848	2.51851	2.79588	2.33041	3.18639	1.81291	4.09816	2.79588	3.23629	3.89779
80329	Training	82	Cancer Early	endometrioid	negative	1C	2	1.81954	1.04139	1.32222	2.85491	2.31387	2.86451	1.69897	2.53656	4.02255	2.48144	2.68842	2.53782	1.69897	2.07188	1.93952	2.35793	2.96142	4.46136	1.89763	2.0569	3.25431	3.11394	2.82413	1.25527	5.08523	2.84448	3.03423	2.76492	2.97635	2.60423	1.93952	2.85491	2.25042	2.19033	2.80482	2.52892	3.33826	1.83885	4.27224	2.56585	3.3638	2.69636
80337	Training	61	Cancer Early	clear cell	n/a	2B	3	1.64345	1.61278	1.83885	2.81158	1.91381	2.83885	1.36173	2.35603	4.42449	2.64147	2.24551	2.25768	0.90309	1.96379	1.90309	0.69897	2.80072	4.17371	1.36173	2.21219	3.17143	2.617	2.45788	1.79239	5.5591	2.52504	3.09202	3.06595	3.10755	2.65992	2.26245	2.78817	2.16732	2.51455	2.94399	1.95904	3.47202	2.17609	3.91624	2.23553	3.41296	2.35411
80338	Training	59	Cancer Early	endometrioid	n/a	1A	1	1.49136	0.30103	2	2.71767	1.89763	2.79796	1.41497	2.13672	4.04313	2.2833	2.07188	2.38021	1	2.09342	1.93952	0.845098	2.61172	4.15712	1.5563	2.08279	2.86982	2.70672	2.51455	1.36173	5.11836	2.19033	2.86213	2.84757	2.71767	2.33445	1.81291	2.49693	1.6721	2.57978	2.67669	2.17609	2.94645	1	3.98905	2.34044	3.14737	2.54777
80339	Validation	51	Cancer Early	clear cell	negative	1A	3	1.36173	0.845098	1.04139	2.71684	1.50515	2.4456	0.90309	2.29667	4.30856	2.75587	2.4183	1.83251	1.44716	1.4624	1.85733	1.79934	2.64738	4.66679	1.65321	2.47857	3.42045	3.1959	2.55267	1.6902	5.54169	2.57634	3.3189	3.0141	3.10037	2.17319	2.4843	3.00043	2.30963	2.57054	3.11727	2.07555	3.68637	2.15836	4.31844	2.47712	3.54654	2.06446
80375	Test	51	Cancer Early	endometrioid	n/a	1A	1	1.39794	2.5682	1.49136	2.68305	2.59329	2.64933	1.51851	2.49415	4.45346	2.87099	2.47567	2.86688	1.39794	1.80618	1.51851	1.64345	2.63043	4.5575	1.34242	2.58771	3.28713	2.93752	2.6721	1.6721	5.43505	2.67025	3.24699	3.11992	3.00475	3.0693	2.42975	3.01199	2.33445	2.3962	3.10278	2.36361	3.44138	1.96848	3.92309	2.4183	3.30255	2.96942
80394	Training	60	Cancer Early	clear cell	n/a	1A	3	2.78032	1.07918	2.73799	2.82543	2.21748	2.74896	1.64345	2.3784	4.25974	2.73078	2.50515	2.56585	1.73239	2.07555	2.2014	1.70757	2.98811	4.32292	1.91908	2.16137	3.25237	3.04376	2.93952	1.36173	5.1812	2.88138	3.09202	3.0569	2.97955	2.83187	2.10037	2.86864	2.27416	2.24551	3.01326	2.3962	3.35257	1.86923	4.3744	2.65706	3.43743	2.56937
80421	Training	35	Cancer Early	endometrioid	negative	1C	1	1.97772	1.85126	1.99564	2.98767	2.09342	2.19866	1.11394	2.31806	4.05111	2.78176	2.21219	2.38917	1.97772	2.15836	2.5563	1.17609	2.63649	4.04505	1.86923	1.90309	3.28194	3.57978	2.79449	1.04139	5.32797	3.10551	3.28533	2.81224	3.19645	1.85126	2.20683	2.96614	2.24551	2.40654	3.09132	2.20952	3.45637	2.03342	4.86804	2.63749	3.78526	2.4843
80444	Validation	49	Cancer Early	endometrioid	n/a	1C	1	1.86332	1.32222	1.716	2.82672	1.77815	2.56229	1.17609	2.3962	3.92065	2.44404	2.46687	1.98677	1.43136	2.20683	1.92942	1.36173	2.67486	4.18752	1.88649	1.66276	3.17667	3.10278	2.91751	1.11394	5.00611	2.87564	2.83822	2.64836	2.97589	2.31387	1.99564	2.71181	2.16732	2.32634	2.63949	2.49276	3.36078	1.54407	4.38991	2.48996	3.47842	2.15229
80445	Training	61	Cancer Early	clear cell	negative	2A	3	1.89209	1.14613	1.27875	2.67302	2.29226	3.0799	1.27875	2.43775	3.89581	2.25768	2.41497	2.75128	0.60206	2.22011	2.13672	1.91908	2.74741	4.09743	1.64345	1.64345	3.15473	3.33325	2.83059	0.954243	4.67625	2.65418	2.31387	2.62531	2.73159	2.6902	1.83251	2.12057	2.18184	2.02938	2.36173	2.48287	3.041	1.27875	4.26804	2.4456	3.25888	2.8109
80541	Test	69	Cancer Early	serous	BRCA1	1A	3	1.30103	0	0	3.28103	1.5563	2.68574	1.39794	2.20412	3.96365	2.60423	2.07188	2.11059	0	1.93952	1.47712	1.39794	2.88309	4.54258	2.3927	1.91381	2.93802	3.25935	1.74819	0	5.48696	2.89154	3.09656	1.96379	3.71079	2.07188	2.36549	2.67669	2.03342	2.56937	2.78462	1.93952	3.83091	1	4.4062	2.1271	3.53122	1.91381
80611	Training	84	Cancer Early	endometrioid	n/a	1A	1	1.34242	1.30103	1.23045	2.8055	2.06446	2.51455	1.30103	2.31806	4.12038	2.54033	2.48714	2.14922	1.77815	2.1959	2.09691	1.92942	2.70415	4.70247	1.54407	1.90309	3.23325	3.39217	2.68485	1.51851	5.32038	2.87564	3.07809	2.89708	3.09899	2.29003	2.0569	2.734	2.03743	2.34044	2.96988	2.40312	3.3694	1.82607	4.44812	2.56229	3.53832	2.35793
80643	Training	71	Cancer Early	clear cell	n/a	3A2	3	1.72428	1.53148	1.38021	2.93298	2.18184	2.9058	1	2.65706	4.06618	2.57403	2.8704	2.37107	1.85126	1.79239	2.14613	2	3.0983	4.44127	2.0607	1.9345	3.33925	3.26951	2.98722	1.32222	5.09334	3.03623	3.02531	2.99211	2.87737	2.75587	2.29226	2.85733	2.52634	2.38917	2.83569	2.63347	3.4707	1.83885	4.57581	2.83885	3.62961	2.4609
80649	Training	24	Cancer Early	serous	n/a	1B	0	1.41497	0.477121	1.17609	2.54777	1.50515	2.72346	0.477121	2.36922	4.30168	2.7348	2.00432	1.95904	1.20412	1.5682	1.6721	1.43136	2.79588	4.51463	1.74819	2.40993	3.2307	2.63749	2.4624	1.66276	5.51016	2.48855	3.36605	3.05269	2.90902	2.2833	2.17609	3.05994	1.95424	2.35218	3.14176	1.97313	3.48087	2.16137	3.93566	2.37658	3.41514	2.18752
80651	Validation	61	Cancer Early	clear cell	n/a	2A	3	3.37949	2.21484	2.81425	2.74351	2.57864	3.12189	1.89209	2.60206	4.13373	2.72754	2.45788	2.87274	1.17609	1.57978	1.69897	1.6902	2.95376	4.5136	1.74819	2.32838	3.09377	2.92686	2.67302	1.25527	5.19171	2.62634	3.19089	2.8893	2.902	2.72509	2.07188	3.0141	2.22272	2.24304	2.96614	2.32222	3.22037	1.90849	4.05285	2.59218	3.29092	2.9058
80681	Test	40	Cancer Early	endometrioid	n/a	1A	1	1.61278	0.60206	1.11394	2.86153	1.63347	2.88818	0.69897	2.36736	4.41606	2.71433	2.55751	2.08279	1.32222	1.72428	1.77085	2.05308	2.89376	4.76063	1.77815	2.33646	3.44217	3.35717	2.86034	1.6721	5.47933	2.59879	3.36642	3.00817	2.99388	2.55267	2.36736	2.98137	2.32428	2.54654	3.09968	2.38202	3.73368	2.14301	4.42988	2.61066	3.6287	2.26717
80706	Training	48	Cancer Early	endometrioid	n/a	2B	1	3.85443	1.77815	3.08207	2.9619	2.90255	3.02325	2.07188	2.66745	3.93374	2.3075	2.4624	3.03181	1.47712	1.63347	1.69897	1.6721	3.06744	4.72874	1.83885	1.85126	3.15137	2.9619	2.69636	0.845098	4.88097	2.53908	2.62737	2.62531	2.87622	3.54802	2.08636	2.55751	2.14922	2.25527	2.52244	2.47567	3.17984	1.38021	3.98408	2.47567	3.19783	3.18639
80707	Training	71	Cancer Early	clear cell	n/a	1A	3	0.90309	1.6721	0.30103	2.2878	1.77085	2.04532	1.20412	1.93952	4.08771	2.39794	1.91381	1.98677	1	1.32222	1.54407	1.30103	2.52892	4.74021	1.62325	2.12057	2.92942	2.58883	2.62221	1.39794	5.2747	2.19033	3.17926	2.68124	2.54033	1.57978	1.85126	2.63448	1.69897	2.06819	2.81624	1.74819	3.40157	2	3.92241	2.16435	3.40773	2.06446
80931	Training	66	Cancer Early	serous	negative	2A	3	1.44716	0	0.69897	2.6561	2.02938	2.70243	2.43297	2.36549	4.01486	2.02938	2.4843	2.18184	1.34242	0	1.79239	1.79239	2.44248	4.41542	1.69897	2.4843	2.95713	2.92583	2.47712	1.51851	5.36422	2.49276	2.85003	2.43297	2.46835	2.18184	1.74819	2.53782	1.86332	2.16732	2.63949	2.11394	3.22141	1.20412	4.21208	2.3962	3.24576	2.35411
80950	Validation	52	Cancer Early	clear cell	n/a	1A	3	1.89209	1.23045	1.07918	3.12613	1.6721	3.04961	2.52892	2.40312	3.99717	2.42325	2.71181	1.91381	1.92428	1.99564	2.06819	1.80618	3.17056	4.44507	2.02119	1.80618	3.46746	3.51068	2.91855	1.07918	5.10567	2.87216	3.01326	2.64738	2.88593	2.48572	2.09691	2.62221	2.26717	2.24055	2.64444	2.56585	3.5402	1.94939	4.88763	2.81954	3.6637	2.1271
80974	Test	59	Cancer Early	clear cell	negative	1C	3	1.44716	0.477121	0.477121	3.06145	1.34242	3.55594	0.845098	2.15229	4.6198	2.57171	2.20412	1.66276	1.23045	1.36173	1.63347	1.36173	3.42012	4.77312	1.89209	2.32838	3.53428	3.06856	2.81358	1.79934	5.43683	2.51322	3.29951	3.17464	3.13194	2.31175	2.39794	2.81291	2.13672	2.33445	2.99695	2.39794	3.74695	2.35218	4.49528	2.62325	3.45591	1.90849
81007	Training	69	Cancer Early	clear cell	n/a	1A	3	1.62325	1	1.11394	2.76042	1.91381	2.90741	1.23045	2.36173	4.28535	2.43775	2.62428	2.19033	1.43136	2.08279	1.85733	1.97313	3.00432	4.68776	1.81954	2.21219	3.37511	3.01995	3.02653	1.79239	5.26253	2.67852	3.09621	3.1427	2.91009	2.63347	2.23553	2.77743	2.11059	2.06819	2.80956	2.62839	3.46479	1.94448	4.45752	2.78032	3.45621	2.36361
81022	Training	75	Cancer Early	serous	negative	2A	3	2.33445	1.20412	1.20412	3.20763	2.24055	3.31429	2.06446	2.53275	4.19418	2.26245	2.33445	2.59106	1.81954	1.76343	1.51851	1.51851	3.02366	4.40717	1.91908	2.06446	3.26623	3.41128	3.02366	0	4.97072	2.88366	2.81757	2.71933	3.03703	2.65225	2.19866	2.71933	1.86923	2.28103	2.56348	2.47567	3.29469	1.38021	4.61279	2.71181	3.36549	2.49969
81040	Training	78	Cancer Early	clear cell	negative	1C	3	2.20952	1.30103	1.51851	2.78462	1.87506	3.08027	1.53148	2.33041	4.08508	2.38382	2.62428	2.11727	1.69897	1.79239	1.95424	1.79239	3.03463	4.29219	1.68124	1.88081	3.17319	2.91698	2.76716	1.07918	4.8022	2.72181	2.78104	2.80209	2.89432	2.61278	1.99564	2.62941	2.04532	1.93952	2.58206	2.20952	3.24279	1.43136	4.26602	2.71012	3.36361	2.27416
81064	Validation	65	Cancer Early	clear cell	n/a	1C	3	2.26245	1.17609	1.11394	2.48996	2.21219	2.72346	1.54407	2.4456	4.41479	2.89818	2.45788	2.42975	1.36173	1.6902	1.85126	2.03743	2.87448	4.78982	1.5682	2.64246	3.23654	3.01494	2.61384	1.23045	4.98218	2.52244	3.13735	3.28058	2.78032	2.48714	2.4609	3.10823	2.26717	2.36361	3.16256	2.32428	3.16435	1.82607	4.04254	2.42651	3.29973	2.54531
81104	Test	60	Cancer Early	clear cell	negative	1C	3	1.75587	1.30103	0.60206	2.50651	1.66276	2.70586	1.77815	2.4014	4.09667	2.65128	2.55991	2.1959	1.53148	1.83885	1.75587	2.45025	2.75967	4.39009	1.91908	2.1271	3.13988	3.04258	2.71181	0.60206	4.77182	2.70243	2.87564	2.77232	2.61909	2.5092	1.85126	2.83187	1.93952	2.20683	2.6981	2.21484	3.12743	1.74036	4.13188	2.44248	3.25455	2.23805
81151	Training	60	Cancer Early	serous	BRCA2	2B	3	2.03743	1.59106	1.73239	2.88762	2.60853	3.04766	1	2.73159	4.11544	2.68931	2.71012	2.84261	1.41497	1.96848	1.63347	2.32634	3.18412	4.67262	1.83885	2.29667	3.37181	3.00689	2.78888	1.54407	5.30173	2.65321	3.273	2.8488	2.94002	2.92169	2.3483	2.99957	2.17609	2.34439	3.0086	2.54531	3.41913	1.89763	4.24522	2.66652	3.47842	2.90956
81161	Training	64	Cancer Early	serous	n/a	2B	3	2.19033	1.20412	1.54407	2.90849	2.6981	2.71517	1.07918	2.61595	4.4342	2.8651	2.45025	2.86332	1.30103	2.02938	1.99564	1.44716	2.75967	4.58956	1.51851	2.47276	3.42975	3.06145	2.56467	1.89209	5.59641	2.55991	3.50379	3.09061	3.07298	2.70415	2.59879	3.08707	2.23805	2.70672	3.2266	2.38382	3.58331	2.13033	4.05003	2.59439	3.50691	2.96379
81171	Training	65	Cancer Early	endometrioid	n/a	1C	1	1.4624	0.954243	1.14613	3.13704	1.99123	2.74663	0.69897	2.40824	4.23193	2.57171	2.42813	2.38382	1.5682	2.25768	2.01284	0.954243	2.92065	4.64358	1.8451	2.2014	3.54506	3.15534	2.96095	1.64345	5.25589	2.68574	3.22531	2.95665	3.13988	2.42488	2.47422	2.91222	2.39794	2.29003	2.87506	2.66087	3.60584	2.0086	4.53537	2.64048	3.51322	2.4133
81186	Validation	55	Cancer Early	serous	negative	1C	3	1.77085	1.25527	1.44716	3.00518	2.15836	3.11361	1.20412	2.45939	4.19736	2.5955	2.57749	2.40312	1.11394	1.92942	1.83251	1.83251	3.32408	4.54555	2.01284	2.2014	3.46075	3.09061	2.75891	1.51851	5.29859	2.77452	3.27531	2.84386	3.00775	2.55509	2.22789	2.83569	2.05308	2.51587	2.87216	2.52114	3.40449	2.01703	4.508	2.65031	3.51983	2.45484
81207	Test	73	Cancer Early	serous	negative	2A	3	1.72428	1.53148	1.54407	3.25816	2.18752	3.00561	0.477121	2.55871	4.00869	2.42975	2.617	2.4216	1.66276	1.91381	1.9345	2	3.26387	4.62663	2.04922	1.91381	3.44342	3.53263	2.87737	1.32222	5.17365	2.83315	2.99695	2.6464	3.03181	2.62531	2.32634	2.67025	2.49831	2.4843	2.66087	2.73799	3.55388	1.83251	4.69374	2.7007	3.62449	2.56467
81210	Training	55	Cancer Early	clear cell	negative	2A	3	1.86923	1.20412	1.20412	3.20222	2.03743	3.15259	0.477121	2.51188	4.15909	2.5977	2.63246	2.31597	1.32222	2.05308	1.8451	1.6721	3.07882	4.43093	2.02119	1.95424	3.47114	3.10278	2.90146	1.49136	5.2565	2.72263	3.26435	2.86688	3.10483	2.56585	2.35218	2.78104	2.23553	2.35793	2.94201	2.76938	3.5675	1.98677	4.5625	2.73719	3.62982	2.36361
81219	Training	58	Cancer Early	endometrioid	negative	1C	1	1.95904	1.32222	1.94939	2.8791	2.28103	2.77305	1.27875	2.716	3.98073	2.51587	1.91908	2.56703	1.17609	1.5682	1.72428	1.17609	2.83123	4.24618	1.61278	1.70757	3.04376	3.06707	2.40654	1.39794	5.4262	2.47712	3.21378	2.80003	3.13001	2.62839	1.91908	2.69723	1.75587	2.34439	2.76567	1.86332	3.26647	2.08636	4.20968	2.17609	3.44185	2.67943
883	Test	32	Benign	endometrioma				1.30103	1	0.69897	2.94399	2.00432	2.80482	0.954243	2.42975	3.86711	2.71096	2.81558	2.23805	1.44716	1.94448	1.68124	1.50515	3.0249	4.74796	1.81954	2.43775	3.26694	2.85974	2.55023	1.5682	5.26702	2.53782	3.35583	2.5563	2.87622	2.09691	2.47712	3.077	2.35793	2.32838	3.19535	2.11059	3.61711	1.79239	4.06517	2.5172	3.70053	2.37291
926	Training	28	Benign	serous cystadenoma				1.5563	1.27875	0.90309	2.72916	2.04532	2.93247	0.778151	2.48714	4.12597	2.83251	2.78604	2.31597	1.83885	1.8451	2.19866	1.11394	3.01745	4.45364	1.87506	2.2833	3.19033	3.03262	2.78032	0.90309	5.12739	2.77743	3.19033	2.88762	2.81823	2.46835	2.32634	3.02078	2.43616	2.48001	3.07954	2.06819	3.26055	2.01284	4.25785	2.75051	3.55522	2.43297
961	Training	53	Benign	serous cystadenoma				1.11394	1.41497	0	2.78958	2.04922	3.18752	1.20412	2.36361	3.96227	2.0607	1.79239	2.57978	1.41497	2.12057	1.36173	0.477121	3.13162	4.34754	1.5563	2.02119	3.1329	2.44871	2.55751	1.4624	4.67087	2.09691	2.51455	2.64345	2.63649	2.63649	1.99564	2.40654	2.0607	2.33244	2.48287	2.17319	2.97035	1.41497	3.72689	2.29003	3.08099	2.77012
963	Training	54	Benign	endometrioma				1.20412	1.47712	0.954243	2.716	2.33244	2.46687	0.60206	2.58995	3.63859	2.62221	2.79934	2.41162	1.94448	1.85126	2.3483	1.72428	2.76641	4.32245	1.57978	1.94939	3.11361	3.23121	2.76118	0.954243	4.83223	2.88593	2.9196	2.63144	2.74273	2.24797	2.11727	2.89597	2.50515	2.03342	2.8537	2.01284	3.15381	1.44716	4.31214	2.78604	3.66068	2.51851
976	Validation	61	Benign	serous cystadenoma				1.14613	1.81291	0	2.61595	2.00432	3.03503	2.18752	2.39445	3.91913	2.35793	2.45179	2.49831	1.47712	2.13354	1.95904	1.44716	2.97081	4.33578	1.47712	1.96848	3.01828	2.71684	2.74974	1.07918	4.56579	2.48714	2.70329	2.73239	2.66464	2.43297	2.18184	2.62737	2.38739	1.66276	2.72754	2.2014	2.86273	1.60206	3.9973	2.4843	3.07482	2.52375
984	Test	37	Benign	serous cystadenoma				0.778151	1.11394	0.954243	2.87099	2.07188	2.42488	1.32222	2.81624	4.38028	3.17202	2.53908	2.32634	1.91381	2.17026	2.36173	1.07918	2.49969	4.52563	1.59106	2.70329	3.16316	2.90037	3.03782	1.25527	5.09079	2.74273	3.55315	3.53794	2.98856	2.22531	3.07298	3.43933	2.82866	2.65418	3.4729	1.86332	3.30685	2.07188	4.02788	2.58546	3.41464	2.4624
987	Training	45	Benign	serous cystadenoma				1.17609	1	1.14613	3.11661	1.86332	2.96426	0	2.45179	4.09363	2.71517	2.35411	2.17898	1.80618	1.98677	2.3032	1.11394	3.21192	4.68448	1.76343	2.19033	3.38561	3.05729	2.58883	1.44716	5.24917	2.78746	3.34439	2.85854	3.06258	2.4624	2.38561	3.06707	2.22789	2.35793	3.11227	1.94448	3.45788	2.01284	4.22399	2.58883	3.6844	2.24797
997	Training	59	Benign	serous cystadenoma				1.36173	1.17609	0.778151	2.97359	1.70757	2.74507	1.11394	2.38739	3.86941	2.52375	2.35793	2.04532	1.90309	2.15229	2.13672	1.49136	2.77159	4.22222	1.65321	1.716	3.16376	3.24822	2.64836	0.778151	4.71315	2.76042	2.93752	2.47857	2.94349	2.54531	2.27416	2.5832	2.14301	2.20952	2.72754	2.19033	3.08493	1.51851	4.37701	2.64738	3.34143	2.11394
1003	Training	48	Benign	serous cystadenoma				1.36173	1.14613	1.14613	2.89818	1.90309	2.5955	1.04139	2.49831	3.85522	2.57054	2.31806	2.10037	2.11394	1.89209	2.28103	1.50515	2.83506	4.32862	1.91381	1.75587	3.24428	3.21775	2.75051	0.778151	5.00985	2.88252	3.03623	2.67669	2.90146	2.32428	2.13033	2.77887	2.40824	2.0569	2.86806	2.15836	3.40261	1.77085	4.50094	2.80889	3.57611	2.28103
1020	Validation	36	Benign	endometrioma				1.41497	1.07918	1.5563	2.7348	1.92942	3.13258	0.90309	2.29003	4.17995	2.59218	2.21219	2.15836	1.53148	1.62325	1.82607	1	2.98632	4.44465	1.41497	2.26245	3.09307	2.55509	2.2014	0.778151	5.02892	2.42975	2.99564	2.83187	2.68034	2.52892	2	2.89265	2.13354	2.41996	2.92788	1.5563	3.11727	1.87506	3.72288	2.32222	3.35199	2.40993
1050	Test	45	Benign	serous cystadenoma				0.778151	0.477121	0	2.69285	1.17609	3.00173	1.60206	2.30963	4.13856	2.49693	1.79239	1.63347	1.17609	2.10721	2.07555	1.07918	2.75664	4.08838	1.81291	2.18469	3.01284	2.5092	2.5611	1.60206	5.05605	2.51322	2.98811	3.18441	2.80618	1.90849	2.41497	2.87679	1.92428	2.21219	2.93601	1.77085	3.15776	1.74819	3.91429	2.30103	3.25888	2.07555
1069	Training	78	Benign	serous cystadenoma				1.20412	1.04139	0.69897	2.88024	2.29003	2.33244	0.90309	2.45788	3.87198	2.70586	2.35218	2.49693	1.66276	2.19033	1.89209	1.14613	2.84261	4.86674	1.53148	2.50379	3.31281	2.78817	2.65128	1.32222	5.1593	2.60638	3.26717	2.77887	2.86451	2.13672	2.72181	3.03703	2.23805	2.23045	3.06183	2.11727	3.3831	1.60206	4.03981	2.50515	3.42521	2.60959
1087	Training	24	Benign	serous cystadenoma				1.49136	0.845098	0.845098	2.80956	1.98227	2.98632	1.23045	2.46982	4.14706	2.64345	2.57519	2.2878	1.6721	1.77815	2.05308	2.07918	3.03782	4.61559	1.86332	2.42325	3.32634	3.08027	2.81358	1.11394	5.07031	2.70243	3.16997	2.87332	2.83123	2.43933	2.34635	2.87332	2.22011	2.3075	2.83442	2.27416	3.26553	1.83885	4.37374	2.71349	3.48799	2.49693
1098	Training	45	Benign	endometrioma				1.04139	1.27875	0.30103	3.15776	2.2833	2.4843	0.477121	2.46687	3.84217	2.85003	2.35218	2.48144	1.69897	2.07918	2.16732	1.34242	2.83315	4.52163	1.716	2.19033	3.18355	2.82543	2.62634	1.25527	5.29783	2.80618	3.38703	2.8055	3.13001	1.95904	2.55023	3.05231	2.17609	2.2833	3.1284	1.96848	3.50501	1.68124	4.04524	2.60314	3.71164	2.48001
1193	Validation	40	Benign	serous cystadenoma				1	1.38021	0	2.79727	2.19866	2.75282	1.07918	2.49276	3.79365	2.71265	2.13354	2.39967	1.79239	1.44716	2.29667	1.76343	2.66652	4.21619	1.50515	2.07918	3.01326	2.73878	2.58092	0.778151	5.06161	2.58771	3.09342	2.71933	2.83569	2.09342	2.02531	2.90902	1.97313	2.22531	2.85673	1.86923	3.13481	1.81954	4.13969	2.62941	3.43537	2.34439
1203	Test	68	Benign	serous cystadenoma				1.14613	1.53148	1.27875	2.82607	2.24055	3.2159	1.73239	2.65992	4.00173	2.72673	2.26482	2.56585	1.53148	1.59106	2.04139	1.66276	3.06145	4.42749	1.5563	2.22272	3.11394	2.57171	2.48287	0.954243	4.85661	2.55145	2.95134	2.82347	2.8657	2.55751	2.33846	3.00518	2.39445	2.24055	2.93044	1.90849	2.95952	1.81954	4.00805	2.59106	3.2398	2.65706
1222	Training	30	Benign	serous cystadenoma				1.30103	0.69897	0	2.78746	1.83885	2.93601	1	2.26951	4.31917	2.67025	2.3483	2.01703	1.30103	1.14613	1.81954	0.60206	3.00732	4.90357	1.77085	2.49136	3.31281	2.53148	2.63849	1.98677	5.38815	2.37475	3.47972	3.10483	2.91222	2.29003	2.26951	3.08243	2.233	2.58206	3.17406	2.01703	3.67127	2.06446	3.73791	2.4216	3.52362	2.24551
1235	Training	37	Benign	serous cystadenoma				1.34242	1.61278	0.90309	2.98182	2.44716	3.1313	1.34242	2.45637	3.84454	2.79518	2.58771	2.549	1.79934	1.57978	2.01703	1.81954	2.88649	4.36849	1.85126	2.07188	3.0086	3.05423	2.57287	0	4.82308	2.70586	2.83885	2.66652	2.94694	2.75282	2.31387	2.73159	2.46835	2.72673	2.72916	2.23805	2.9345	1.47712	3.85028	2.45179	3.28126	2.6149
1239	Training	52	Benign	endometrioma				1.11394	1	0.778151	2.52114	1.39794	3.28353	0.477121	2.43136	4.08397	2.33445	2.20952	1.76343	1.716	1.32222	1.92428	1.11394	3.39322	4.54004	1.78533	2.30103	3.11628	2.78958	2.45788	1.38021	5.08469	2.52892	3.08027	2.73078	2.42975	2.58995	2.06819	2.57287	1.87506	2.13988	2.72099	1.5682	3.14395	1.95424	4.32303	2.64933	3.55666	1.8451
1257	Validation	60	Benign	serous cystadenoma				0.845098	1.20412	0.954243	2.55871	1.85733	3.28421	1.51851	2.50786	3.98064	2.52375	2.25527	2.21219	1.86923	1.83885	2.03342	1.44716	3.11694	4.3162	1.60206	1.75587	3.02776	2.50106	2.76938	1.38021	4.79525	2.64542	2.86034	3.00903	2.65225	2.61805	2.3032	2.70672	2.03342	1.77815	2.81823	2.25527	3.13418	1.38021	4.21804	2.4133	3.15442	2.24797
1277	Test	74	Benign	serous cystadenoma				1.14613	1.27875	1.17609	2.98182	1.96848	2.99564	0.477121	2.70329	4.13027	2.58092	2.25285	2.35984	1.49136	1.92428	1.82607	1.14613	2.88138	4.34015	1.59106	2.39445	3.01536	2.32015	2.50515	1.4624	4.9679	2.4624	3.11361	3.06296	3.0799	2.51322	2.62428	2.98	2.22531	2.10721	3.05385	2.0086	3.11594	2.00432	3.85071	2.55991	3.30449	2.4609
1283	Training	49	Benign	endometrioma				1.30103	1	1.14613	2.90687	1.72428	2.78604	0.69897	2.44404	4.24559	2.8451	2.49415	2.02938	1.63347	1.83885	2.13988	1.96379	2.97081	4.32467	1.79934	2.10037	3.2071	2.74974	2.51455	1.34242	5.25365	2.8014	3.35774	2.89487	3.17522	2.32428	2.51587	3.07298	2.03342	2.58995	3.11561	2.04532	3.22089	2.02938	4.238	2.51055	3.47857	2.08279
1330	Training	48	Benign	serous cystadenoma				1.27875	1.04139	0.845098	2.82737	1.85126	2.89098	0.477121	2.50651	4.176	2.66464	2.3483	2.15534	1.65321	2.22011	2.16732	1.32222	2.89818	4.51577	1.66276	2.35025	3.17464	2.72181	2.63448	1.4624	5.10854	2.63246	3.24993	3.15351	2.98363	2.24551	2.6464	3.12156	2.25042	2.3962	3.06893	2.02531	3.28398	1.92428	4.14789	2.56937	3.45332	2.34044
1472	Validation	42	Benign	serous cystadenoma				1.27875	1	0.69897	2.79239	2.0569	2.91487	0.778151	2.5966	4.36959	3.03463	2.55023	2.19312	1.72428	1.49136	2.20952	1.65321	3.04415	4.62221	1.73239	2.62634	3.31048	2.6721	2.68574	1.5682	5.39539	2.51983	3.52543	3.27416	3.04258	2.40312	2.58546	3.45712	2.37475	2.55751	3.41697	2.00432	3.27577	2.27646	4.13808	2.75051	3.60927	2.39445
1493	Training	54	Benign	endometrioma				1.14613	1.11394	0.90309	3.13988	1.74036	3.23955	0.90309	2.70586	4.22448	2.6149	2.61066	2.17319	1.91908	1.99564	2.32222	1.49136	3.15503	4.17319	1.77815	2.14613	3.10687	2.75664	2.66932	1.44716	5.0089	2.85612	3.14799	3.10619	3.27623	2.5977	2.58206	3.03822	2.36736	2.44871	3.13481	1.99564	3.30384	1.81291	4.18585	2.75435	3.60412	2.32634
1500	Test	74	Benign	serous cystadenoma				0.69897	1.30103	0.60206	2.56348	2	3.07408	0.69897	2.50651	4.23246	2.5302	2.3927	2.34635	1.69897	1.77085	1.85733	1.25527	2.79309	4.52992	1.4624	2.34635	3.0013	2.34439	2.53275	1.44716	5.00608	2.38021	3.14551	3.22608	2.80209	2.37658	2.60206	3.07482	2.08279	2.02938	3.08672	1.61278	3.24304	1.77085	3.72099	2.63144	3.26221	2.4609
1504	Training	78	Benign	serous cystadenoma				0.954243	1.44716	1.04139	2.79239	1.89209	2.73957	1.86923	2.52634	4.07588	2.72835	2.29667	2.233	1.97313	2.42651	2.45788	0.954243	2.75891	4.26623	1.63347	2.17026	2.89321	2.67394	2.56937	1.20412	4.80717	2.82607	2.64933	3.06744	3.0693	2.44871	2.42975	2.75587	2.37475	1.94939	3.06483	2.00432	3.14426	1.61278	4.02276	2.48714	3.25018	2.4014
1505	Training	68	Benign	serous cystadenoma				0.845098	1.32222	0.69897	2.87622	1.95904	2.70842	0.60206	2.52763	4.00186	2.70501	2.53908	2.11059	1.96379	2.14613	2.36736	1	2.78817	4.313	1.65321	1.92942	3.10755	2.88986	2.85612	1.11394	4.91022	2.66652	3.16435	3.25042	2.98543	2.31387	2.7348	3.17811	2.69636	2.2014	3.17609	2.11727	3.28012	1.68124	4.21974	2.80003	3.4901	2.25042
1519	Training	39	Benign	serous cystadenoma				1	0.954243	1.11394	3.81908	2.01703	3.43902	1.32222	2.58883	3.91855	2.66932	2.43136	2.20412	1.25527	2.01284	1.83251	1.04139	3.9509	4.38256	1.72428	2.17609	3.09307	2.52763	2.69636	0.90309	5.00052	2.79239	3.12156	2.66932	3.48629	2.4183	2.40824	2.94743	2.34242	2.42813	3.00303	1.89763	3.22583	1.83885	3.76967	2.79588	3.97313	2.39094
1534	Validation	60	Benign	serous cystadenoma				2.01284	0	1.39794	2.11059	1.70757	2.36736	2.25768	2.11059	3.47509	1.70757	0	1.39794	1.39794	0	1.39794	0	2.55991	3.66483	0	0	2.49276	1.88649	2.19033	1.39794	4.15244	1.70757	2.11059	2.45484	1.88649	0	1.88649	2.25768	1.39794	1.39794	2.11059	0	2.45484	0	3.22737	2.11059	2.81224	1.39794
1537	Test	83	Benign	serous cystadenoma				1.61278	1.23045	0.60206	2.7356	2.07918	2.84448	1.17609	2.66839	3.99445	2.5955	2.4624	2.38202	1.53148	2.02938	1.91381	1.5563	2.93197	4.49145	1.90309	2.35411	3.19285	2.57749	2.60531	1.32222	4.84428	2.65992	3.10857	2.80754	2.8739	2.32838	2.40312	3.08243	2.19033	2.07188	2.9952	2.33041	3.2071	1.69897	4.22807	2.5302	3.2927	2.49415
1554	Training	41	Benign	endometrioma				1.23045	0.778151	1.11394	2.91698	1.85126	2.61805	0.69897	2.56585	4.28493	2.8202	2.4133	2.14301	1.79934	2.10037	2.17026	1.04139	2.8202	4.68526	1.66276	2.60314	3.27784	3.01072	2.66745	1.47712	5.36105	2.8202	3.43521	3.09307	3.20737	2.53148	2.617	3.18498	2.17319	2.40654	3.24204	1.86332	3.52375	2.14922	4.29475	2.67486	3.62221	2.36173
1561	Training	69	Benign	serous cystadenoma				1.23045	1.23045	0	2.92324	1.91381	2.9652	1.04139	2.46687	3.89287	2.54531	2.45179	2.08636	1.65321	2.27416	2.04922	1.59106	3.1116	4.22843	1.65321	1.92942	3.03941	2.53782	2.66464	1.17609	4.6332	2.75128	2.74741	2.81889	2.83442	2.32634	1.95424	2.62737	2.233	1.80618	2.76864	2.11059	3.03222	1.72428	4.16188	2.62221	3.43791	2.30535
1572	Training	73	Benign	serous cystadenoma				0.90309	0.69897	0.778151	3.02938	1.83885	3.3638	0.60206	2.61384	4.44844	2.79239	2.28556	2.19866	1.38021	2.02531	1.95424	1.04139	3.22089	4.61317	1.80618	2.52375	3.17754	2.2833	2.60206	1.75587	5.27434	2.48855	3.45179	3.38703	3.20844	2.36173	2.63649	3.26364	2.25042	2.45939	3.34869	1.85126	3.55194	2.15836	3.79057	2.62014	3.53807	2.39794
1590	Validation	45	Benign	endometrioma				1.23045	0.477121	0.954243	2.69461	1.77085	2.86982	0	2.50515	4.41014	2.74741	2.31175	2.03743	1.63347	1.716	1.90309	1.23045	3.03862	4.64189	1.6721	2.60853	3.26998	2.83632	2.75051	1.5563	5.27651	2.55388	3.31281	3.18893	2.96332	2.41996	2.74351	3.11694	2.14301	2.26245	3.10789	2.17026	3.32035	2.11059	4.22266	2.72099	3.48087	2.22531
1611	Test	46	Benign	serous cystadenoma				1.04139	1.4624	0.477121	3.03663	2.18469	2.86864	2.87216	2.75511	4.08063	2.6464	2.56467	2.2878	2.07918	1.76343	2.5682	1.70757	3.077	4.42004	1.74036	1.98677	3.10209	2.93551	2.70586	1.07918	5.01709	2.95134	3.15836	3.07918	3.15836	2.3784	2.26951	3.12385	2.39445	2.26717	3.14239	2.00432	3.43489	1.74036	4.38973	2.87737	3.74904	2.33846
1612	Training	52	Benign	serous cystadenoma				1.25527	1.20412	0.477121	2.89927	2.19312	2.59106	0.30103	2.48855	3.99572	2.6721	2.2014	2.29885	2.0569	1.39794	2.5611	1.23045	2.86923	4.44063	1.95424	1.96848	3.24748	3.13481	2.75815	1.14613	4.95647	2.86806	3.13577	2.72754	2.89708	2.33445	2.43933	2.8293	2.22531	2.3927	2.91328	1.97313	3.27254	1.86923	4.62944	2.85248	3.60831	2.40654
1614	Training	67	Benign	serous cystadenoma				1.51851	1.50515	1.04139	3.02449	2.06446	3.26031	1.5563	2.66276	4.13609	2.617	2.43297	2.33445	1.89763	2.26482	2.27875	2.14922	3.12057	4.39651	1.97313	2.10721	3.22968	2.77743	2.77525	1.25527	4.98984	2.87099	3.00173	2.94694	3.07115	2.67302	2.40993	2.86806	2.1271	2.24551	2.8739	2.25285	3.33965	1.86332	4.41355	2.78958	3.55388	2.4624
1620	Training	70	Benign	serous cystadenoma				1.47712	0.90309	0	2.77305	2.28103	2.22011	1.36173	2.18752	3.60477	2.4216	2.30103	2.44871	1.51851	1.60206	1.96379	1.6902	2.90634	4.85771	1.23045	2.30103	3.06595	2.83696	2.66276	0	5.0502	2.50786	2.74741	2.23045	2.62221	2.23045	1.85733	2.74194	2.01703	1.79239	2.45939	2.18752	3.05918	1.5682	4.15494	2.3962	3.18526	2.63749
1625	Validation	77	Benign	serous cystadenoma				1.43136	1.43136	0.30103	3.01745	2.08636	3.24846	0.69897	2.67761	4.24932	2.74974	2.48001	2.38202	1.81954	2.01703	2.27184	1.77085	3.31366	4.65359	1.68124	2.40312	3.32201	2.5977	2.56348	1.11394	4.87644	2.77232	3.18355	3.01452	3.05192	2.67852	2.35793	3.19535	2.29003	2.20952	3.1878	1.97772	3.21564	1.96848	4.17975	2.73239	3.4484	2.52504
1628	Test	67	Benign	serous cystadenoma				0.90309	0.90309	0.60206	2.67117	1.94939	3.14457	1.07918	2.38561	4.2412	2.52634	2.50651	2.30103	1.59106	2.0086	2.22789	1.59106	2.85126	4.52818	1.41497	2.32428	3.13513	2.62531	2.67117	1.34242	5.05136	2.57634	2.989	3.17289	2.75511	2.24055	2.45788	2.80482	2.24304	2.36549	3.05231	1.99564	3.34223	1.5682	4.05042	2.66464	3.3518	2.40654
1649	Training	73	Benign	serous cystadenoma				1.11394	0.954243	1	2.85431	1.92942	2.83442	1.34242	2.89098	3.99944	2.68215	2.30103	2.25527	2.25285	2.44091	2.7348	1.38021	2.89927	4.18873	1.76343	1.63347	3.10175	3.07004	3.10209	1.07918	4.82382	3.1807	2.82607	3.17406	2.93551	2.48001	2.55509	2.72997	2.43933	2.18752	3.02036	2.07918	3.17696	1.94448	4.48276	2.90687	3.58365	2.38382
1657	Training	64	Benign	serous cystadenoma				1.23045	1.04139	1.17609	2.53148	3.15655	3.2413	1.30103	3.20249	3.91291	2.34635	2.85309	3.62859	1.70757	1.63347	1.91908	1.43136	3.02325	4.42822	1.6902	1.5563	2.89098	2.21219	2.53403	0.778151	4.59984	2.32428	2.34242	2.43933	2.49969	3.1245	2.24055	2.902	2.10037	2.22011	2.55023	2.14301	2.79239	1.30103	3.88958	2.66932	3.02572	3.75838
1664	Training	68	Benign	serous cystadenoma				1.07918	0.90309	1	2.98227	1.74036	2.82413	0.90309	2.51055	4.37392	2.716	2.38202	2.02938	1.78533	2.47567	2.43136	0.90309	2.80072	4.37833	1.5682	2.49136	3.46285	2.9284	2.95856	1.50515	5.10353	2.94694	3.14737	3.39967	3.21299	2.45788	2.76641	3.04532	2.25285	2.28103	3.17377	2.233	3.51108	2.05308	4.43106	2.88649	3.57749	2.2833
1665	Validation	65	Benign	serous cystadenoma				1.27875	1.11394	0.60206	2.03743	1.75587	2.46687	1.11394	2.38739	3.61151	2.25527	2.55267	1.69897	1.83251	1.27875	2.22272	1.99123	2.80686	4.3323	1.87506	1.88649	2.81823	2.59879	2.52634	0	4.51493	2.15229	2.61278	2.31806	2.03743	2.4216	1.716	2.37475	1.73239	1.9345	2.58546	2.16435	2.89818	1.6902	4.38645	2.60746	3.06446	1.716
1676	Test	69	Benign	serous cystadenoma				0.778151	1.25527	0.477121	2.68842	2.0569	3.1116	1.47712	2.59218	3.97928	2.52375	2.3927	2.33646	1.79934	2.14922	2.26951	1.54407	2.94498	4.29048	1.6902	2.0569	2.98989	2.75358	2.80277	1.14613	4.71409	2.8169	2.79169	3.0187	2.78032	2.42975	2.17319	2.85673	2.33646	1.97313	2.81889	2.2014	3.02531	1.57978	4.10602	2.74741	3.37694	2.39794
1693	Training	62	Benign	serous cystadenoma				1.20412	1	0.60206	2.72346	1.77085	2.716	0.69897	2.37291	4.1173	2.48855	2.54407	2.01703	1.47712	2.00432	2.02119	1.6721	2.77452	4.52411	1.70757	2.20412	3.15351	2.53148	2.5172	1.34242	5.3309	2.617	3.19783	2.99913	2.98498	2.23553	2.32838	3.02898	2.11394	2.32222	3.19811	2.02938	3.5682	1.75587	4.08511	2.55023	3.51068	2.21484
1697	Training	59	Benign	serous cystadenoma				1.17609	1.32222	1.34242	2.96473	2.14301	3.05843	0.477121	2.64147	3.84979	2.25285	2.66558	2.5172	1.57978	2.34242	2.29003	1.74819	2.92169	4.22565	1.60206	1.73239	3.23679	2.87216	2.7348	0.845098	4.7301	2.90795	2.68842	2.78462	3.07335	2.59439	2.18469	2.80482	2.44091	2.60746	2.9345	2.37291	3.29026	1.44716	4.18276	2.5611	3.39164	2.6902
1708	Training	43	Benign	endometrioma				1.36173	1.14613	0.778151	2.69108	1.89763	3.29513	0.778151	2.46538	4.303	2.45025	2.68124	2.19312	1.65321	1.94939	2.16435	1.25527	3.086	4.51065	1.74819	2.24551	3.19756	2.64444	2.86094	1.4624	4.92204	2.69197	2.96567	3.2033	2.72016	2.38382	2.18184	2.87795	2.17609	2.18184	3.04297	2.24551	3.25382	1.57978	4.29973	2.74974	3.43297	2.35984
1716	Validation	41	Benign	serous cystadenoma				1.32222	1.6902	1.30103	2.91487	2.3483	2.935	1.11394	2.58092	4.02882	2.59988	2.49415	2.61805	1.79239	2.17898	2.4843	1.38021	2.78817	4.24807	1.61278	1.95904	3.17348	3.06183	2.86982	1.20412	4.78186	2.91062	2.8202	2.87967	2.93298	2.60206	2.35984	2.84757	2.36361	2.35984	2.84696	1.97313	3.22994	1.68124	4.17949	2.82607	3.58229	2.69108
1737	Training	53	Benign	serous cystadenoma				0.778151	1.39794	0.60206	2.74036	2.13988	3.18327	0.90309	2.549	4.0952	2.52244	2.53275	2.32222	1.70757	2.15836	2.233	0.60206	3.11059	4.40302	1.75587	2.23553	3.20385	2.74351	2.64738	1.20412	4.83032	2.68753	3.01536	3.07041	2.79657	2.19312	2.29885	3.01494	2.32634	2.16732	3.04258	2.07188	3.22246	1.68124	4.20317	2.7574	3.45102	2.44404
1739	Training	53	Benign	serous cystadenoma				1.23045	1.17609	1.30103	2.82802	2.17319	2.77743	1.5682	2.51322	4.11448	2.38917	2.08279	2.44716	0.30103	2.11727	1.8451	1.07918	2.80072	4.42628	1.17609	2.05308	3.00518	1.98227	2.48572	1.07918	4.80405	2.32222	2.64836	2.66276	2.92012	2.42813	2.1271	2.85309	2.21484	2.11727	2.68842	2.14922	3.04961	1.50515	3.5311	2.39794	2.99651	2.60959
1744	Test	40	Benign	serous cystadenoma				1.36173	0.90309	0.69897	2.77379	2.0569	2.68574	1.27875	2.617	4.15715	2.34635	2.35793	2.08636	1.50515	1.47712	2.19866	1.53148	2.8537	4.63406	1.66276	2.38382	3.25115	2.91009	2.69197	1	5.11163	2.6464	3.00561	2.99913	2.57864	2.29003	2.14613	2.88138	2.24797	2.27416	2.87099	2.16137	3.2667	1.66276	4.22365	2.77012	3.58602	2.21748
1749	Training	80	Benign	serous cystadenoma				1.36173	1.07918	0.778151	2.43136	2.15229	2.98498	1.04139	2.4014	4.07328	2.4216	2.13672	2.44404	1.20412	1.66276	1.63347	1.81954	2.95328	4.85575	1.86923	2.36173	3.17955	2.25768	2.48855	1.43136	5.32841	2.48572	3.11694	2.88309	2.65321	2.41497	2.04139	2.80414	2	2.18469	2.92891	2	3.53033	1.85126	4.0503	2.42325	3.4096	2.58546
1755	Training	53	Benign	serous cystadenoma				1.43136	1.51851	1.25527	3.40261	2.09691	3.42308	1.17609	2.70501	4.00983	2.54158	2.45788	2.42488	1.49136	2.15534	1.75587	1.50515	3.46731	4.42628	1.80618	2.07188	3.19033	2.57519	2.72754	1	4.86247	2.67394	3.00647	2.7574	3.34753	2.48996	2.29667	2.96095	2.19033	2.17026	2.91803	2.24797	3.24477	1.62325	4.17307	2.72754	3.5392	2.54033
1762	Training	60	Benign	serous cystadenoma				1.39794	1.04139	0.477121	2.716	2.08279	3.02572	1.17609	2.50106	4.17076	2.43297	2.20412	2.48144	1.34242	1.77085	1.70757	1.39794	2.8739	4.62929	1.50515	2.3032	2.92737	2.57749	2.62737	1.34242	4.93707	2.49136	2.8651	2.92737	2.87216	2.13988	2.19033	2.76938	2.08279	2.2878	2.72263	1.96848	3.13704	1.43136	3.91196	2.38917	3.13066	2.55991
1770	Validation	75	Benign	serous cystadenoma				1.44716	1.25527	0.30103	3.01787	2.00432	3.38292	1.39794	2.60959	4.14597	2.56703	2.29885	2.43136	1.66276	2.12385	2.21748	1	3.25624	4.51932	1.716	2.25527	3.21932	2.45332	2.68124	1.04139	4.90261	2.68842	2.97589	2.91328	3.06108	2.43933	2.39967	2.93146	2.27416	2.19033	2.96473	2.18184	3.20871	1.6902	4.2707	2.66652	3.40739	2.58206
1774	Test	82	Benign	serous cystadenoma				0.90309	1.04139	0.778151	2.91062	1.98677	2.93349	1.23045	2.64048	4.18461	2.76492	2.61172	2.19866	1.65321	2	2.16137	0.477121	2.92428	4.41729	1.70757	2.36549	3.15412	2.85003	2.68305	1.11394	5.15419	2.77379	3.23096	3.08207	2.95424	2.45939	2.52892	3.05038	2.32222	2.22789	3.12156	1.99564	3.49471	1.97313	4.13852	2.75587	3.56949	2.33041
1796	Training	48	Benign	serous cystadenoma				1.27875	1.20412	0.845098	3.42959	1.81291	3.80359	1.17609	2.5172	4.07751	2.45179	2.33846	2.18469	1.34242	2.07555	1.8451	1.68124	3.6797	4.30207	1.6721	2.12057	3.10037	2.31175	2.48144	0.778151	4.82179	2.60206	2.90849	2.79934	3.28171	2.42975	2.27875	2.86982	2.01284	2.10721	2.86034	1.94448	3.12646	1.73239	4.02617	2.68305	3.53681	2.27646
1807	Validation	55	Benign	endometrioma				1.30103	1.04139	0.60206	2.94151	2.25768	3.45332	1.6721	2.70415	4.35009	2.4624	2.41664	2.83632	1.66276	2.04139	2.02531	1.63347	3.30621	4.29866	1.74036	2.0607	3.26245	2.56585	2.95036	1.20412	4.5908	2.60206	2.76193	3.10585	2.81889	2.70927	2.50651	2.93952	2.17319	2.22531	2.80482	2.24797	3.10346	1.77815	4.21809	2.82347	3.30814	2.95521
1996	Test	68	Benign	serous cystadenoma				1.41497	1.17609	0.845098	2.78462	1.94448	3.26975	1.30103	2.54033	4.02633	2.45788	2.3483	2.34635	1.53148	1.69897	1.83885	1.6902	2.93298	4.46455	1.66276	2.07918	2.93651	2.40312	2.52504	1	4.76101	2.53403	2.85733	2.84696	2.85974	2.4183	2.32838	2.85794	2.13988	1.8451	2.7348	2.17609	3.10175	1.34242	3.95468	2.58092	3.21643	2.50515
2016	Training	69	Benign	serous cystadenoma				1.27875	0.954243	0.778151	2.99167	1.77815	3.27161	1.5682	2.54158	4.38214	2.66276	2.29667	2.21219	1.39794	2.07918	1.91381	1.11394	3.1758	4.47114	1.64345	2.42651	3.28847	2.28556	2.66745	1.49136	5.14009	2.55751	3.08493	3.22712	3.13386	2.41162	2.62118	2.93095	2.11394	2.19866	2.99913	2.15534	3.39898	1.90849	4.04222	2.5955	3.37694	2.38382
2109	Training	61	Benign	serous cystadenoma				1.39794	1.32222	0.954243	3.38435	1.97772	3.73823	1.20412	2.60746	4.10799	2.49415	2.34439	2.28556	1.04139	2.02531	1.716	1.83885	3.59318	4.53364	1.6721	2.38021	3.1427	2.40312	2.49969	1.47712	5.08182	2.61278	3.11294	2.83378	3.23805	2.39094	2.41664	2.91116	2.23045	2.32838	2.98677	2.00432	3.32098	1.77815	4.01	2.74819	3.5662	2.4183
2151	Training	56	Benign	serous cystadenoma				0.954243	1.79934	0.778151	2.95085	2.30103	2.52244	0.954243	2.52504	4.25799	2.82607	2.08636	2.43297	1.75587	2.0607	2.26717	1.51851	2.78817	4.63909	1.83885	2.4624	3.26505	2.57287	2.70586	1.54407	5.3423	2.5955	3.3707	3.33885	3.23376	1.94939	2.52763	3.31952	2.29003	2.47567	3.3189	1.95424	3.77779	2.1271	4.0703	2.69108	3.65341	2.52504
2159	Validation	50	Benign	endometrioma				0.30103	1.23045	0.60206	2.72509	2.03342	2.49276	1.07918	2.1271	3.84236	2.38382	1.91908	2.19866	1.25527	1.91908	1.99123	0.60206	2.68124	4.29846	1.25527	2.01284	2.88874	2.14613	2.61172	0.954243	4.92856	2.31806	2.98182	2.80482	2.85065	1.4624	2.11394	2.99695	2.02531	1.89763	2.74115	1.53148	3.09934	1.63347	3.75572	2.43933	3.28126	2.32838
2160	Test	62	Benign	serous cystadenoma				1.51851	1.39794	1.07918	2.8893	1.86923	3.38453	1.32222	2.60853	4.07657	2.54654	2.35603	2.33445	1.79239	2.01703	2.07188	1.716	3.11727	4.38709	1.75587	2.13988	3.13767	2.70329	2.62737	1.17609	4.80051	2.77085	2.88081	2.95617	2.95085	2.38917	2.19033	2.85612	2.12057	1.97772	2.90417	2.09691	3.22686	1.63347	4.27921	2.68034	3.45652	2.35218
2182	Training	62	Benign	serous cystadenoma				1.14613	1.11394	0.778151	2.88024	1.91908	2.67943	1.04139	2.43136	4.39	2.78462	2.3032	2.22789	1.76343	2.13988	2.18752	1.32222	2.99388	4.81439	1.66276	2.67578	3.43791	2.86213	2.81425	1.43136	5.22138	2.7185	3.14922	3.08171	3.05077	2.32634	2.83123	3.14737	2.17026	2.19312	3.16879	2.00432	3.42308	2.02119	4.34887	2.67117	3.40552	2.38739
2185	Training	59	Benign	serous cystadenoma				0.954243	0.845098	0.954243	3.06707	2.45179	2.8293	0.954243	2.41162	4.1656	2.58092	2.00432	2.57978	1.20412	1.90309	1.88081	0.845098	3.02036	4.9766	1.66276	2.51455	3.35334	2.18752	2.5682	1.57978	5.40832	2.45179	3.40175	3.04336	3.15776	1.99564	2.45484	3.1176	2.11727	2.37475	3.11461	1.86332	3.66633	1.92428	3.83174	2.4843	3.60347	2.68305
2214	Training	78	Benign	endometrioma				1.4624	3.27646	1.34242	2.83059	3.25888	3.05729	2.02531	2.57978	4.06688	2.63749	2.43136	3.3742	1.81954	2.17026	2.37107	1.27875	3.12483	4.34333	1.89209	2.13354	3.02407	2.72263	2.47422	0.90309	4.80161	2.66181	2.82802	2.91381	2.85431	2.55751	2.03342	2.78032	2.15836	2.26245	2.93802	2.14301	3.08743	1.65321	4.27221	2.66839	3.32139	3.44902
2236	Validation	47	Benign	endometrioma				1.25527	1.07918	0.90309	2.67578	1.81954	3.01745	0.90309	2.49415	4.41687	2.73719	2.29667	2.27875	1.39794	2.09691	1.89209	1.59106	2.82543	4.51419	1.53148	2.50651	3.31323	2.54654	2.56348	1.41497	5.14721	2.46687	3.26788	3.0693	3.00475	2.31597	2.71684	3.10958	2.08991	2.32838	3.10958	1.98227	3.26482	1.96379	3.99029	2.49693	3.21378	2.40824
2340	Test	56	Benign	serous cystadenoma				1.32222	1.30103	1.07918	3.05652	1.93952	2.97772	1.47712	2.63246	3.94944	2.63448	2.70243	2.19866	1.6721	2.20412	2.35218	1.85126	3.08063	4.50443	1.82607	2.26007	3.26482	3.06967	2.8202	1.17609	5.09037	2.92634	3.13226	2.83187	3.05538	2.3784	2.33646	3.00432	2.4183	2.17319	3.03822	2.15229	3.4627	1.716	4.48283	2.92942	3.69836	2.36549
2426	Training	46	Benign	serous cystadenoma				1.81291	1.20412	1.30103	2.83123	1.94939	2.98272	1.11394	2.59218	4.12051	2.51983	2.64836	2.10721	1.77085	2.02531	2.30963	1.32222	2.85914	4.47932	1.88649	2.05308	3.18213	3.00389	2.77452	1.27875	5.11079	2.89154	2.95134	2.93399	2.94939	2.47276	2.233	2.78817	2.18469	2.25768	2.98588	2.30963	3.47451	1.73239	4.35866	2.8293	3.52543	2.34242
2437	Training	54	Benign	endometrioma				1.23045	1.51851	0.845098	2.94988	2.36173	3.30984	1.6902	2.60746	4.0658	2.50786	2.53656	2.60853	1.88081	1.94939	2.27646	0.778151	3.28398	4.47141	1.92942	1.98677	3.16761	2.82866	2.81491	1.25527	4.94655	2.78533	2.993	2.87737	2.85003	2.46982	2.16732	2.88366	2.30103	2.20952	2.88762	2.06446	3.38364	1.88649	4.40912	2.85794	3.60336	2.64933
2450	Training	57	Benign	serous cystadenoma				1.25527	1.36173	0.90309	3.03019	2.02119	2.98137	1.27875	2.67486	4.06315	2.52892	2.45939	2.21748	1.6902	2.07918	2.03743	1.39794	3.10585	4.42885	1.82607	1.97313	3.19976	2.66276	2.81889	1.20412	5.01104	2.67025	3.04805	2.99388	2.89432	2.47129	2.32838	2.87679	2.15534	2.0569	2.94841	2.25285	3.41179	1.62325	4.18483	2.74194	3.5432	2.34044
2454	Validation	46	Benign	serous cystadenoma				1.11394	1.38021	0.954243	2.90037	2.52504	2.2014	1.51851	2.49415	4.07144	2.81358	2.5172	2.65225	2.12057	1.90309	2.56229	1.65321	2.67302	4.68707	1.68124	2.26245	3.19089	3.08636	2.94988	0.778151	4.9555	2.84323	2.9248	2.94498	3.0693	2.26482	2.41996	2.98318	2.57519	2.20412	2.93752	1.97313	3.26647	1.73239	4.2694	2.8651	3.59461	2.78533
2479	Test	60	Benign	serous cystadenoma				0.60206	1.5563	0.90309	2.92634	2.17319	2.85431	0.90309	2.76193	4.09816	2.85491	2.47567	2.32428	2.07918	2.30535	2.39445	1.20412	2.99826	4.38001	1.54407	2.40483	3.11628	2.61384	2.8848	1.39794	4.903	2.81358	3.22712	3.35698	2.99695	2.2833	2.69636	3.31281	2.52504	2.2833	3.27045	2.13033	3.33102	1.6721	4.17117	2.91803	3.63104	2.4843
2490	Training	49	Benign	serous cystadenoma				1.04139	1.17609	0	2.54531	1.81954	2.52375	1.25527	2.50786	4.40596	2.71181	2.34439	2.31175	1.54407	2.27646	1.73239	1.49136	2.55751	4.44126	1.5682	2.49276	3.21985	2.5832	2.78958	1.27875	5.06956	2.52763	3.0187	3.32736	2.92117	2.24304	2.35411	3.01662	2.39967	2.25768	2.96095	2.29447	3.3731	1.81291	3.85358	2.35603	3.21801	2.46687
2496	Training	54	Benign	endometrioma				0.845098	0.90309	0.845098	2.98989	1.94939	2.60531	1.07918	2.44871	4.14016	2.51983	2.49831	2.0607	1.79239	2.17026	2.27416	1.87506	2.8537	4.37925	1.79239	2.09342	3.17696	2.89818	2.74819	1.30103	5.05287	2.87622	3.00775	3.00604	3.2824	2.25527	2.61384	3.04922	2.28103	2.15836	3.11793	2.03743	3.48515	1.75587	4.40652	2.85673	3.50853	2.1959
2499	Training	60	Benign	serous cystadenoma				1.41497	1.34242	0.954243	2.64048	1.94448	2.92169	1.14613	2.617	3.99083	2.49969	2.45179	2.22789	1.57978	2.16435	2.2014	1.90309	3.03583	4.33981	1.81291	2.00432	3.12287	2.83569	2.84261	1.25527	4.93	2.72263	2.98453	2.94151	2.75358	2.44716	2.26007	2.78675	2.28103	2.17898	2.76193	2.33646	3.33925	1.51851	4.25804	2.78675	3.37291	2.33244
2503	Validation	64	Benign	endometrioma				1.4624	1.716	1.20412	2.90956	2.25768	3.34889	1.82607	2.70757	4.21882	2.52114	2.68664	2.51587	1.57978	2.13988	2.06446	2.07555	3.15806	4.5466	1.82607	2.11727	3.2393	2.8651	2.88309	1.34242	4.89275	2.70672	2.95999	3.00945	2.98498	2.71517	2.28556	2.9196	2.4183	2.2878	2.88536	2.31806	3.34163	1.69897	4.2273	2.76641	3.49038	2.61595
2562	Test	59	Benign	serous cystadenoma				1.04139	1.17609	1.04139	3.06707	2.01703	2.74896	1.11394	2.62118	4.04108	2.66932	2.4843	2.25285	1.83885	2.28556	2.25285	1.49136	3.00087	4.38259	1.77085	2.09342	3.2408	2.75511	2.86806	1.04139	4.92684	2.85431	3.10721	2.96755	3	2.24055	2.38382	3.06408	2.40312	2.25527	3.03423	2.10721	3.47654	1.66276	4.32562	2.79727	3.62644	2.39967
2567	Training	53	Benign	endometrioma				1.11394	1.23045	1	2.86332	2.17319	3.27207	1.36173	2.68574	4.05839	2.48001	2.29226	2.34242	1.82607	1.95424	2.15534	1.44716	3.03782	4.28785	1.93952	1.93952	3.08493	2.79239	2.82672	1.11394	4.80617	2.77232	2.83822	3.11327	2.83442	2.49831	2.38382	2.83378	2.36361	2.08991	2.77305	2.06819	3.25091	1.5563	4.27284	2.91062	3.48855	2.49831
2585	Training	59	Benign	serous cystadenoma				1.30103	1.43136	1.85733	3.16524	2.60206	2.47857	1.25527	2.76641	3.83219	2.35411	2.716	2.95279	1.82607	1.90849	2.0607	1.34242	2.57519	4.71989	1.716	1.79934	3.19451	2.81291	2.60746	0	4.78347	2.64246	2.83506	2.4609	3.20439	2.72916	2.3962	2.80003	2.17319	2.66464	2.8704	2.16732	3.28126	0	3.97708	2.68485	3.55072	3.05805
2599	Training	39	Benign	serous cystadenoma				1.91381	1	1.20412	2.89653	1.85733	2.68395	0.778151	2.53908	4.35746	2.74115	2.33041	2.24797	1.51851	2.01703	2.06446	1.63347	2.81023	4.83223	1.64345	2.58206	3.49178	2.85854	2.63347	1.60206	5.2957	2.68124	3.38292	3.09656	3.30233	2.37107	2.62839	3.17202	2.17609	2.5302	3.18949	2.26482	3.58861	2.09691	4.30565	2.74036	3.51135	2.49693
2608	Validation	40	Benign	serous cystadenoma				1.6902	1.27875	1.81291	3.40312	1.83885	2.89763	1.36173	2.45332	3.99887	2.65031	2.69723	2.25768	1.77085	2.15836	2.16732	2.29226	3.11193	4.64119	2.13672	1.77085	3.28959	3.29929	2.50106	0.954243	5.00712	2.89873	3.09237	2.38382	3.52022	2.48714	2.5172	2.95472	2.13354	2.50106	3.01326	2.32428	3.58013	1.38021	4.25297	2.76268	3.95871	2.23045
2630	Test	41	Benign	serous cystadenoma				1.77085	1.30103	0.90309	2.82543	1.89209	3.32797	0.90309	2.61595	4.14919	2.63749	2.69897	2.28556	1.74819	2.1271	2.15836	2.09342	3.23729	4.49122	1.83885	2.1959	3.21139	2.71767	2.69897	1.04139	4.90221	2.85187	2.85187	2.99211	3.031	2.58433	2.27416	2.85187	2.1271	2.17609	2.88874	2.20952	3.27021	1.86332	4.29135	2.77815	3.51041	2.46538
80017	Training	48	Benign	serous cystadenoma				1.50515	1.5563	0.69897	3.07188	2.29885	2.95761	1.34242	2.5832	3.99957	2.5966	2.56229	2.54033	1.49136	2.26951	2.08991	1.36173	3.03463	4.44083	1.6902	2.12057	3.19562	2.78104	2.68124	1.14613	4.99109	2.7364	3.02243	2.82802	2.98363	2.27875	2.29447	3.00043	2.49415	2.70672	2.91275	2.08636	3.40892	1.74819	4.16679	2.76492	3.51468	2.7007
80059	Training	59	Benign	serous cystadenoma				1.41497	1.04139	1.11394	3.00043	1.87506	3.11893	0.954243	2.53656	4.3619	2.617	2.60206	2.26717	1.53148	1.97772	1.9345	1.57978	3.19285	4.71156	1.716	2.38561	3.41246	2.7332	2.83759	1.30103	5.21617	2.56229	3.28691	3.01199	3.09096	2.38202	2.37107	3.12969	2.27184	2.33445	3.10072	2.07918	3.59351	1.91908	4.07092	2.67578	3.53631	2.46687
80110	Training	59	Benign	serous cystadenoma				1.69897	1.39794	0.954243	2.76864	2.09342	3.33726	1.39794	2.53148	4.10483	2.49415	2.2878	2.44716	1.27875	1.89763	2	1.43136	3.06483	4.41281	1.60206	1.97772	3.1313	2.5977	2.67025	0.477121	4.87861	2.49831	2.74819	2.72997	2.83315	2.51851	2.10037	2.81558	2.11059	2.05308	2.71684	2.19033	3.1345	1.5682	4.08261	2.54777	3.22994	2.50515
80114	Validation	50	Benign	endometrioma				1.5682	1.20412	1.32222	3.12222	2.11059	3.44623	2.06446	2.4133	4.28276	2.5832	1.94939	2.36736	1.04139	1.8451	1.39794	0.778151	3.37033	4.5856	1.41497	2.18752	3.17696	2.27875	2.39794	0.477121	4.91631	2.30103	2.91381	2.73239	3.03463	2.47567	2.15229	2.88366	2.04532	2.32428	2.6981	1.82607	3.05767	1.76343	3.69232	2.54777	3.31952	2.51587
80119	Test	68	Benign	serous cystadenoma				1.36173	1.64345	1.04139	3	2.22531	3.33122	1.04139	2.53148	4.2529	2.38561	2.33846	2.63548	1.44716	2.14922	1.9345	1.11394	3.13988	4.63924	1.70757	2.33041	3.33646	2.57403	2.79865	1.30103	4.90333	2.52375	2.85065	2.83759	3.07518	2.7574	2.26007	2.76268	2.32838	2.02119	2.63448	2.31597	3.21458	1.80618	4.07525	2.65128	3.29645	2.78604
80222	Training	50	Benign	endometrioma				1.73239	1.38021	1.49136	3.28668	1.89209	2.79309	0.954243	2.57171	4.25103	2.3927	2.32428	2.25042	1.51851	2.04139	2.15836	1.47712	3.09587	4.57439	1.79934	2.08279	3.42308	3.27439	2.78888	1.4624	5.24056	2.89209	3.07298	2.86392	3.28533	2.61384	2.37291	2.8055	2.16137	2.5955	2.84073	2.3483	3.57206	1.96848	4.7935	2.80889	3.60724	2.3962
80225	Training	68	Benign	endometrioma				1.32222	0.477121	0.778151	3.2403	1.39794	3.02407	0	2.47422	4.35689	2.74351	2.49415	1.74036	1.5682	1.86332	2.17898	1.04139	3.15045	4.60936	1.96379	2.41664	3.59977	3.27138	2.76716	1.59106	5.46485	2.88138	3.46746	3.06856	3.25188	2.07188	2.70757	3.12254	2.27646	2.59439	3.29026	2.29885	3.87483	2.28103	4.74114	2.80414	3.83677	2.01703
80260	Training	33	Benign	serous cystadenoma				1.70757	1.44716	1.49136	3.10857	1.92942	3.4133	1.20412	2.44871	4.10006	2.39967	2.45484	2.33244	1.07918	2.12385	2.07188	1.17609	3.27021	4.34094	1.74036	1.89763	3.26435	3.35774	2.69285	1.30103	5.16488	2.84136	2.94547	2.80956	2.99826	2.47276	2.22272	2.74896	2.15836	2.55388	2.77085	2.34439	3.40329	1.88081	4.58238	2.71349	3.52114	2.45939
80266	Validation	49	Benign	serous cystadenoma				1.34242	0.477121	0.90309	2.97589	1.41497	2.93952	0.60206	2.4183	4.31277	2.83059	2.37107	1.68124	1.54407	1.87506	2.05308	1.39794	3.01368	4.69394	1.87506	2.30535	3.58354	3.15776	2.57171	1.63347	5.48069	2.65128	3.57054	3.05192	3.18893	2.13672	2.58659	3.21801	2.20952	2.52763	3.32181	2.09691	3.84255	2.30103	4.65874	2.70672	3.80787	2.0086
80434	Test	51	Benign	endometrioma				1.30103	0.69897	1.25527	2.47129	1.77085	3.1313	1	2.20683	4.49304	2.55751	2.08279	2.21484	1.04139	1.60206	1.98227	1.32222	2.86451	4.727	1.34242	2.5302	3.28601	2.53275	2.43457	1.97313	5.51504	2.37107	3.17464	3.14114	2.79934	2.28556	2.19866	2.91593	1.93952	2.46389	2.98408	2.02119	3.30621	1.9345	3.94221	2.25042	3.32715	2.44404
80493	Training	26	Benign	endometrioma				1.41497	0.60206	1.41497	2.92065	1.44716	2.92273	1	2.43136	4.28722	2.61595	2.62531	1.73239	1.5563	2.24055	2.22531	1.75587	3.01452	4.39506	2.01703	2.04922	3.44217	3.21378	2.83187	1.62325	5.46475	2.95809	3.2388	3.11727	3.09026	2.27875	2.48855	3.01072	2.22272	2.47422	3.08636	2.4014	3.71391	2.08636	4.69411	2.97681	3.74351	1.96848
80500	Training	80	Benign	serous cystadenoma				1.50515	1	0.778151	2.92012	1.72428	3.20493	0.477121	2.55267	4.24324	2.62634	2.3962	2.0607	1.32222	2.233	1.94448	1.04139	3.12548	4.52194	1.72428	2.39967	3.44483	2.83187	2.70329	1.74819	5.36848	2.72099	3.17522	2.99432	2.95952	2.31175	2.53908	2.83506	2.16732	2.52763	2.99564	2.25042	3.65581	1.97772	4.41667	2.68931	3.50161	2.27416
80714	Training	52	Benign	endometrioma				1.63347	1.38021	1.20412	2.91009	1.83251	2.4456	1.25527	2.46687	4.46377	2.46538	2.21219	2.27416	1.4624	1.72428	1.79934	1.83251	2.88024	4.77225	1.6721	2.39794	3.43313	2.91593	2.8202	1.59106	5.51083	2.57864	3.23805	3.06296	3.0461	2.35025	2.43297	3.02119	2.24551	2.36922	2.96988	2.30963	3.62737	1.99123	4.36709	2.66087	3.487	2.40483
81127	Validation	45	Benign	endometrioma				1.43136	1.39794	0.69897	3.0103	1.98677	3.40909	0.90309	2.617	3.85236	2.40483	2.45637	2.3483	1.80618	2.15836	2.22272	1.64345	3.2079	4.11727	1.85733	1.17609	3.27021	2.87506	2.72263	0.69897	4.5775	2.80277	2.5682	2.45939	2.8704	2.60531	2.13354	2.42325	2.23045	2.06819	2.4216	2.41664	3.14737	1.43136	4.36801	2.79657	3.4183	2.40483
50001	Training	29	Control					1.91381	1.11394	1.76343	3.33244	1.85733	3.69732	1.20412	2.41497	4.10673	2.41996	2.03342	2.23805	1.49136	1.76343	1.92428	0.845098	3.48515	4.52136	1.65321	2.06819	3.22089	3.06819	2.65128	1.30103	5.31945	2.76864	2.88423	2.72016	3.1209	2.45025	1.95424	2.7356	2.11727	2.36549	2.71265	2.04922	3.43584	1.88649	4.54379	2.50786	3.63939	2.34635
50002	Test	32	Control					1.20412	0.778151	0.954243	2.90037	1.74036	2.93752	1	2.39967	4.28771	2.64738	1.99564	2.09342	1.27875	1.78533	1.97313	1.27875	2.95134	4.67437	1.51851	2.54283	3.33163	2.93349	2.42813	1.80618	5.54349	2.62737	3.37236	3.07225	3.09447	2.23805	2.32428	3.05115	2.04532	2.51055	3.13799	1.92428	3.48173	2.21748	4.35413	2.44716	3.61087	2.27646
50004	Validation	36	Control					1.53148	0.954243	1.53148	3.18808	1.716	3.2938	1.38021	2.48001	4.15987	2.62737	2.03743	2.10721	1.68124	2.04139	2.13033	1.14613	3.25164	4.44276	1.65321	2.04922	3.32838	3.10823	2.68305	1.60206	5.53478	2.87795	3.28353	2.96095	3.24724	2.32015	2.27184	3.0026	2.2014	2.54407	2.91855	2.19866	3.53263	2.04532	4.62419	2.53148	3.75174	2.24304
50005	Validation	38	Control					1.65321	0.69897	1.11394	2.8109	1.57978	2.91116	1.14613	2.18469	4.18943	2.36736	1.74036	2.15836	1.04139	1.73239	1.81291	1.11394	3.06781	4.78223	1.57978	2.38021	3.12057	2.72997	2.57519	1.4624	5.38859	2.50651	3.08458	2.89042	3.04021	2.2014	1.92942	2.76492	2.0607	2.43775	2.68664	2.0569	3.33465	1.68124	4.13351	2.44248	3.37912	2.40654
50006	Training	37	Control					1.68124	0.69897	1.43136	3.11126	1.81954	3.27898	0.477121	2.41664	4.16265	2.51587	2.23805	2.08636	1.53148	2.02119	2.22011	1.47712	3.14829	4.53503	1.79934	2.1959	3.31869	3.2188	2.68485	1.65321	5.35639	2.7332	3.05918	2.83506	3.04999	2.58092	2.18469	2.70329	1.95904	2.28556	2.79239	2.34044	3.50461	2.04139	4.67101	2.68034	3.63053	2.23805
50007	Training	43	Control					1.14613	0.845098	1.11394	3.51667	1.81954	2.84448	1.14613	2.47276	3.76626	2.44871	2.04139	2.08279	1.57978	2.03342	2.17609	0.477121	3.23502	4.19176	1.4624	1.85126	3.16702	3.27577	2.66932	0.954243	5.02002	2.94399	2.94743	2.52504	3.17869	2.07918	2.31175	2.75435	2.07918	2.11394	2.70157	1.90309	3.42991	1.6721	4.8422	2.74194	3.86237	2.16435
50008	Training	61	Control					1.65321	1.5563	1.25527	3.02572	1.93952	3.37328	1.14613	2.53782	4.04696	2.20412	2.21219	2.40483	1.11394	1.77815	1.75587	1.14613	3.35564	4.68754	1.39794	2.21219	3.21854	2.88081	2.54407	1.41497	5.19715	2.57287	2.88649	2.79239	3.01452	2.68215	2.16732	2.60959	2.0607	2.45179	2.67117	2.21748	3.25237	1.86923	4.29017	2.42975	3.42846	2.53782
50009	Validation	60	Control					1.66276	1.36173	1.5563	3.40295	1.77085	3.49443	1.11394	2.53275	4.1229	2.44404	2	2.24797	1.25527	1.77085	1.73239	1.30103	3.31597	4.66276	1.39794	2.11394	3.04021	2.67761	2.61595	1.57978	5.32779	2.65801	3.05614	2.8169	3.22272	2.47129	2.04532	2.78817	1.95904	2.43933	2.88705	2.17898	3.42975	1.79934	4.03419	2.47129	3.56656	2.47422
50010	Test	65	Control					1.5682	1.41497	1.61278	3.10789	2.27875	2.92788	1.47712	2.39094	4.15887	2.34635	2.07918	2.59329	1.27875	1.78533	1.68124	1.34242	2.86392	4.63267	1.39794	2.16137	3.02407	2.83948	2.5092	1.34242	5.29697	2.68931	3.01536	2.7356	3.19673	2.48572	2.03743	2.83123	2.4216	2.92169	2.80003	1.83251	3.21564	1.70757	4.0923	2.4843	3.35507	2.71433
50011	Training	67	Control					1.51851	0.90309	1.20412	2.86864	1.62325	3.01115	0.845098	2.21219	4.3383	2.56229	1.81291	2.04532	0.778151	1.51851	1.5682	0.60206	2.83885	4.96751	1.34242	2.3483	3.1452	2.4624	2.43136	1.65321	5.53046	2.36736	3.27138	3.04493	3.15259	2.03743	2.13672	2.87099	2.06819	2.45788	2.9952	1.88081	3.56336	1.9345	3.72362	2.22272	3.47041	2.31175
50012	Validation	74	Control					1.14613	0.30103	0.477121	2.84323	1.38021	2.63246	0	2.14613	4.52154	2.56703	1.64345	1.86923	1.04139	1.5682	1.5563	0	2.77597	4.9135	1.36173	2.43297	3.4501	2.72263	2.59106	1.82607	5.56097	2.19033	3.31048	3.08422	3.15229	1.94448	2.47276	2.97955	2.1959	2.37658	2.94645	1.91908	3.69801	2.28556	4.18296	2.48996	3.61637	2.08636
50013	Training	33	Control					2.01284	0	1.93952	2.67302	2.36361	2.41996	1.49136	1.36173	4.29361	1.17609	1.59106	2.86629	0.845098	2.3784	1.36173	1.97772	2.50379	4.60787	1.36173	2.60959	3.12024	3.41196	3.01662	2.33244	4.63862	1.6721	2.13033	3.06108	2.87564	2.85187	1.85126	2.33244	2.43297	1.97772	1.85126	3.01326	3.74547	0	3.86664	1.6721	2.94792	2.94002
50014	Test	55	Control					1.30103	0.69897	0.778151	3.39076	1.80618	2.46982	1.34242	2.25768	4.07555	2.77012	2.22531	2.06446	1.70757	1.85126	2.11059	1.14613	2.87216	4.77865	1.62325	2.07188	3.33606	3.27898	2.65896	1.14613	5.3027	2.81757	3.35005	2.71433	3.25115	1.97772	2.50651	3.11327	2.15534	2.46982	3.12483	2.07555	3.66577	1.72428	4.54706	2.64048	3.78817	2.22011
50015	Training	60	Control					1.65321	1.17609	1.32222	3.2188	1.89209	3.6861	1.17609	2.44716	4.23739	2.47712	2.0607	2.33041	1.14613	1.75587	1.88081	1.51851	3.50188	4.77744	1.44716	2.27416	3.37401	2.74663	2.5682	1.57978	5.32854	2.52375	3.21669	2.86747	3.09795	2.51587	2.33646	2.80277	2.08279	2.67852	2.87795	2.21219	3.42455	1.96379	4.28441	2.57171	3.58001	2.46389
50016	Test	54	Control					1.79934	1.50515	1.5563	2.86688	1.68124	2.85673	1.17609	2.32634	4.2512	2.33445	1.79239	2.2014	1.20412	1.716	1.68124	1.20412	2.80346	4.63015	1.5563	2.28103	3.03822	2.71933	2.52375	1.51851	5.42303	2.50379	3.07664	2.84073	3.00988	2.32634	2.11394	2.79727	2.05308	2.34242	2.84942	2.07188	3.43664	1.8451	4.00454	2.37291	3.40054	2.33244
50017	Validation	50	Control					1	0.69897	1.65321	3.69583	1.5682	2.50651	0.69897	2.22011	3.64483	2.41497	2.4843	1.60206	1.41497	2.07188	2.24055	1.50515	3.00475	4.51887	2.41497	1.77085	2.95952	3.49429	1.4624	1	5.26858	3.06183	2.93197	1.87506	3.80848	2.07188	2.63749	2.62634	1.78533	2.43616	2.7767	1.38021	3.8504	0.30103	4.55593	2.46538	3.97708	1.72428
50018	Training	48	Control					1.57978	1.27875	1.57978	3.36248	1.8451	2.85431	1.80618	2.18752	3.88564	2.55509	2.21219	2.11727	1.64345	1.73239	1.70757	1.82607	2.94399	4.9391	1.70757	2.1271	2.98182	3.07555	2.1271	1.44716	5.33318	2.76641	3.08243	2.31175	3.43217	2.43933	2.42488	2.98182	2.0086	2.5955	2.96848	2.09691	3.66285	1.54407	4.21537	2.25285	3.72616	2.1271
50019	Training	47	Control					1.39794	0.90309	1.57978	3.31994	1.82607	3.75823	1.11394	2.43616	4.14373	2.44716	2.04139	2.25768	1.32222	1.86332	2	1.04139	3.61951	4.68554	1.47712	2.21219	3.22917	2.67486	2.42813	1.81291	5.53174	2.65031	3.24428	2.88423	3.12808	2.58771	2.18184	2.77379	1.86332	2.56229	2.86747	1.96379	3.50974	2.02938	4.08271	2.47567	3.69161	2.3075
50020	Training	44	Control					1.5682	1.07918	1.38021	3.16702	1.92428	3.31218	1.4624	2.4624	4.1014	2.26007	1.99564	2.3483	1.11394	1.47712	1.66276	1.47712	3.3092	4.77635	1.72428	2.19866	3.30707	2.94349	2.63448	1.5563	5.23651	2.54654	3.07628	2.80686	2.94743	2.56467	2.17898	2.72997	2.0607	2.57519	2.7574	2.25527	3.4615	1.89763	4.46858	2.47567	3.5563	2.57287
50021	Training	34	Control					1.51851	0.477121	1.17609	3.52892	1.44716	3.6466	0	2.26717	4.23246	2.48855	1.92942	1.77815	1.04139	1.47712	1.76343	0	3.57368	4.69614	1.68124	2.29885	3.44623	2.8055	2.52634	1.49136	5.4744	2.52375	3.1364	2.88705	3.22141	2.11394	2.35218	2.8014	1.88649	2.3032	2.85794	1.81954	3.67605	2.27875	4.44276	2.44871	3.73815	1.95424
50022	Training	39	Control					1.27875	0.90309	0.69897	2.89432	1.61278	2.51322	0.778151	2.17898	4.09093	2.49969	1.89209	1.88081	1.25527	1.47712	1.73239	1.04139	2.88024	4.7595	1.5682	2.3483	3.36959	3.06145	2.35793	1.51851	5.42641	2.48996	3.22479	2.89597	2.84572	1.90309	2.40993	2.97405	2.0569	2.30103	2.94988	1.72428	3.56844	2.02531	4.41083	2.50786	3.55895	2.06819
50023	Training	38	Control					1.43136	0.60206	1.11394	3.30963	1.77085	3.19479	1.11394	2.32838	4.00325	2.48996	1.99123	2.16137	1.23045	1.91381	1.96379	1.14613	3.43743	4.39829	1.4624	2.17026	3.29159	3.05231	2.5966	1.36173	5.30187	2.6902	3.22246	2.87852	3.09621	2.17319	2.34044	2.89708	1.92942	2.37107	2.86923	1.97772	3.4609	1.85733	4.51346	2.5832	3.70518	2.27184
50025	Training	40	Control					1.72428	0.845098	1.17609	2.84136	1.6902	3.11461	1.07918	2.20683	4.29148	2.40993	2.10037	1.92428	1.25527	1.63347	1.96379	1.68124	3.08099	4.81238	1.6902	2.36736	3.39985	2.97727	2.71096	1.83251	5.44137	2.5832	3.2052	3.09795	2.99695	2.25527	2.13988	2.78958	1.96379	2.3032	2.91855	2.25285	3.66342	2.04532	4.59679	2.65896	3.6289	2.18752
50027	Training	40	Control					1.39794	0.477121	1.11394	3.45393	1.77085	3.63879	0.845098	2.3075	4.25907	2.61909	1.88649	2.03342	0.778151	1.86923	1.716	0.60206	3.70825	4.78829	1.77085	2.26717	3.5422	2.35218	2.49415	1.50515	5.52207	2.42651	3.43393	3.00732	3.21537	2.34635	2.29885	2.99388	1.78533	2.52634	3.10278	2.03342	3.81285	2.20683	3.96862	2.48572	3.80195	2.22272
50028	Test	55	Control					1.62325	1.44716	1.38021	2.88874	1.72428	3.27807	1.27875	2.39445	4.11978	2.32428	1.98677	2.09691	1.50515	1.65321	2.08636	1.54407	3.09691	4.59215	1.65321	1.96379	3.29226	2.97727	2.57403	1.53148	5.28953	2.61384	3.09691	2.95472	3.01157	2.44404	2.16732	2.7679	2.02119	2.43616	2.81624	1.99123	3.40261	1.74819	4.48744	2.56585	3.52853	2.24797
50029	Training	71	Control					1.04139	0.477121	0.69897	2.61595	1	2.68034	1.07918	2.1271	4.41794	2.69897	1.87506	1.57978	0.954243	1.61278	1.91381	0.778151	2.61278	4.38553	1.11394	2.38202	3.28937	2.43775	2.1959	2	5.71709	2.32428	3.47842	3.22737	3.22401	2.00432	2.33244	3.00689	1.89763	2.56585	3.11361	1.60206	3.50678	2.33846	3.91471	2.24551	3.64464	1.92428
50030	Test	73	Control					0.30103	1.11394	1.11394	2.69108	1.60206	2.85248	1.80618	2.16137	3.92629	2.27416	2.04139	2.04139	1.38021	1.80618	2.05308	0.30103	2.66652	4.37685	1.25527	1.87506	2.88138	2.78888	2.50243	1.5682	5.09379	2.5832	2.82543	2.53148	2.78675	2.08279	1.65321	2.55509	1.77085	2.02119	2.53782	1.79239	3.03981	1.5682	4.19871	2.11059	3.23477	2.16137
50031	Training	56	Control					1.04139	0.778151	0.60206	3.04727	1.47712	2.5563	0	2.24304	3.9144	2.26717	1.82607	1.74819	1.78533	2.10721	2.09342	0.477121	2.92012	4.24314	1.47712	1.95904	3.36059	3.2003	2.60206	1.30103	5.14501	2.8055	3.07591	2.79657	2.80414	2	2.45484	2.77305	1.91381	2.19866	2.71767	1.96848	3.58692	1.89763	4.82696	2.6561	3.69011	1.89209
50033	Training	61	Control					0.954243	0.60206	1.17609	3.23553	1.38021	3.29314	0.60206	2.233	4.2749	2.48572	1.83251	1.98227	0.845098	1.94939	1.94448	1.07918	3.20575	4.54123	1.43136	2.26482	3.40773	2.65321	2.61384	1.72428	5.53057	2.48855	3.35276	3.12613	3.24155	2.0086	2.48855	3.07041	1.99123	2.45484	2.98543	2.08636	3.70492	2.09342	4.1936	2.4014	3.60649	2.03342
50034	Training	26	Control					1.41497	1.43136	1	2.82802	1.66276	3.18893	0.954243	2.33041	4.15957	2.35793	1.65321	2.02938	1.07918	1.62325	1.97772	1.54407	3.13033	4.53608	1.4624	2.08636	3.02572	2.935	2.54654	1.4624	5.35949	2.5955	2.91855	2.81954	2.94002	2.44404	1.86923	2.7348	1.87506	2.19312	2.70243	1.91381	3.31471	1.88649	4.24142	2.33244	3.32139	2.24797
50041	Training	41	Control					1.36173	0.60206	1.34242	3.0187	1.53148	3.48926	0.954243	2.21219	4.16391	2.36549	1.79934	1.78533	1.32222	1.59106	1.75587	1.20412	3.4764	4.88559	1.69897	2.35025	3.37365	2.95665	2.42488	1.74819	5.49369	2.51055	3.27485	2.92583	2.8488	2.26482	2.0569	2.83059	1.79934	2.38202	2.96379	1.86923	3.68502	2.08279	4.5999	2.5563	3.73296	2.02531
50042	Training	70	Control					1.69897	1.11394	0.954243	3.07115	2.30103	3.10789	1.44716	2.43933	4.16844	2.5172	2.22272	2.71012	1.32222	2.05308	2.0086	1.32222	3.02325	4.58486	1.27875	2.26245	3.11628	3.031	2.61278	1.68124	5.3516	2.68664	3.02857	2.8202	3.14799	2.47422	2.03743	2.82543	2.21748	2.71012	2.77597	2.09691	3.27554	1.43136	4.28463	2.48572	3.47305	2.81491
50043	Training	64	Control					1.88649	1.30103	1.85126	2.91328	1.92428	3.00217	1.20412	2.46389	4.12133	2.3784	1.94448	2.43933	1.17609	1.79934	1.49136	1.63347	2.95904	4.62288	1.20412	2.35793	3.13893	2.734	2.55509	1.81954	5.45415	2.57519	3.09795	2.70586	3.07262	2.48855	2.18752	2.8055	1.94448	2.5966	2.79449	2.21219	3.30814	1.72428	4.14758	2.44871	3.37694	2.52244
50044	Test	59	Control					1.04139	0.69897	1.04139	3.23426	1.25527	3.30942	0.90309	2.33445	3.9207	2.3927	1.82607	1.75587	1.30103	2.13354	2.11059	0.30103	3.23704	4.18676	1.39794	1.81954	3.17085	3.1529	2.58092	1.25527	5.20591	2.78533	2.95809	2.73719	3.06744	1.88649	2.11394	2.68842	1.83885	2.25042	2.63144	2.01284	3.35774	1.83885	4.65945	2.50515	3.67779	1.91908
50045	Training	50	Control					1.11394	0	0	2.42325	0.954243	2.45637	0	2.24797	4.49016	2.79865	1.79239	1.49136	0.30103	1.44716	1.6902	0	2.57403	4.72906	1.36173	2.549	3.76522	1.92428	2.49831	2.07188	5.61217	2.05308	3.53135	3.29358	3.18041	1.43136	2.71767	3.28959	2.24304	2.79449	3.23805	2.08991	4.04599	2.51188	3.37107	2.52892	3.81057	1.95424
50046	Training	44	Control					1.65321	0.954243	1.38021	2.98543	1.92942	3.233	1.17609	2.47567	4.12499	2.29447	2.08636	2.38202	0.954243	1.62325	1.88649	1.74819	3.25018	4.84847	1.76343	2.39445	3.29248	3.12385	2.48287	1.63347	5.36141	2.57749	3.19976	2.83885	2.97174	2.58546	2.1271	2.82086	2.02938	2.48996	2.85733	2.01703	3.51627	1.96379	4.37109	2.47567	3.56867	2.50379
50047	Test	71	Control					1.57978	1.23045	1.47712	2.96988	1.77815	2.90741	1.70757	2.26482	4.30612	2.67486	2.01284	2.25527	1.47712	1.74036	1.9345	0.90309	2.74036	4.91997	1.32222	2.41162	3.05346	2.76343	2.33244	1.32222	5.43066	2.40312	3.26998	2.93651	3.27393	2.24551	2.34044	3.17522	1.86332	2.58771	2.98363	2.07918	3.43902	1.6721	3.82705	2.33244	3.56098	2.24551
50048	Training	60	Control					1.57978	1.44716	1.43136	3.31345	1.87506	3.71096	1.17609	2.51983	4.12143	2.29667	2.0607	2.27416	1.38021	1.89763	1.9345	0.778151	3.55799	4.58883	1.77085	2.0569	3.35199	3.15534	2.65418	1.5682	5.20222	2.78462	3.07004	2.76193	3.16879	2.66932	2.32015	2.73239	2.10037	2.40993	2.71684	2.25768	3.41946	1.92428	4.77495	2.77743	3.70638	2.40654
50049	Validation	61	Control					1.07918	0	0	2.11394	0.778151	2.12385	0	2.24304	4.39515	2.72428	1.86332	1.34242	0.69897	0.954243	1.716	0	2.40312	4.90978	1.57978	2.56467	3.72288	1.70757	2.33445	1.97772	5.66426	2.04922	3.55799	3.13386	2.89763	1.27875	2.76716	3.21299	1.98677	2.73159	3.22763	1.82607	4.07485	2.43136	3.30471	2.26245	3.79941	1.79934
50050	Training	65	Control					1.77085	0.845098	1.43136	2.95279	1.75587	3.17551	1.43136	2.35793	4.21	2.45939	2.11394	2.22272	1.07918	1.61278	1.88649	1.44716	3.13925	4.75126	1.49136	2.44248	3.27323	2.85309	2.50515	1.716	5.52175	2.60206	3.20844	2.57403	3.1329	2.42488	2.29003	2.79099	1.99123	2.46538	2.92737	2.08279	3.44122	1.9345	4.31399	2.4183	3.4929	2.35025
50051	Training	60	Control					1.5563	0.60206	1.07918	3.54419	1.68124	3.62459	1.38021	2.37475	4.14866	2.45484	1.94939	2.10037	1.34242	1.86332	1.6721	1.17609	3.70518	4.71804	1.60206	2.23045	3.41397	3.05423	2.55991	1.49136	5.36895	2.60314	3.21059	2.78247	3.28262	2.35984	2.34439	2.7679	1.90309	2.36922	2.86094	2.09691	3.61521	2.01284	4.60914	2.64836	3.79872	2.17319
50053	Validation	67	Control					1.14613	0.69897	1.30103	3.0461	1.65321	2.9952	1	2.2014	4.29166	2.56937	1.77815	2.0569	0.90309	1.77815	1.6902	0.69897	2.95569	4.88388	1.34242	2.233	3.12254	2.48572	2.50786	1.70757	5.47353	2.37475	3.38382	2.90526	3.2465	2.24551	2.23045	3.05038	2.0569	2.5563	3.1758	1.65321	3.61627	1.97313	3.54864	2.27184	3.54716	2.19866
50054	Training	63	Control					1	0	0.60206	2.33846	1.11394	2.29447	0	2.01703	4.46461	2.57634	1.73239	1.60206	0.60206	1.23045	1.61278	0.30103	2.38739	4.97057	1.25527	2.58206	3.44326	2.0607	2.30103	2.03743	5.65092	1.88081	3.36229	3.21431	3.12516	1.54407	2.4216	3.06371	1.86923	2.51055	3.02776	1.82607	3.87029	2.32634	3.58092	2.19033	3.59616	1.95424
50055	Training	59	Control					1.60206	1.38021	1.64345	3.14551	2.0086	3.17782	1.81954	2.35793	4.11707	2.40824	1.96379	2.30963	1.25527	1.80618	1.94448	1.69897	3.04336	4.75256	1.66276	2.02531	3.09968	2.88536	2.60314	1.34242	5.29456	2.63246	2.98811	2.63246	3.14551	2.36922	2.10037	2.81291	2.0086	2.45025	2.68395	1.94448	3.3251	1.83251	4.0732	2.38739	3.39759	2.5302
50056	Training	57	Control					1.68124	0.954243	1.36173	2.77232	1.36173	2.91275	1.59106	2.23553	4.20602	2.32634	1.88649	1.86332	0.954243	1.54407	1.65321	0.845098	2.81023	4.70414	1.6721	2.02119	3.09412	2.78746	2.60531	1.74819	5.33921	2.5302	3.08955	2.90037	3.0607	2.31806	2.03743	2.67761	1.93952	2.36361	2.77815	1.86923	3.45317	1.89763	4.29614	2.2878	3.35122	2.11727
50058	Training	50	Control					1.54407	0.60206	1.04139	3.42846	1.43136	3.58127	1.14613	2.40993	4.21953	2.62531	2.0569	1.87506	0.845098	1.92942	1.77815	1.07918	3.5382	4.72918	1.77815	2.19312	3.42193	2.66181	2.54777	1.74036	5.53503	2.64345	3.42911	2.98543	3.20466	2.35793	2.34044	2.83442	1.79934	2.51455	3.02572	2.07555	3.71374	2.24055	4.21091	2.51983	3.87576	1.97772
50059	Training	49	Control					1.64345	0.954243	1.20412	3.57807	1.63347	3.70467	1.92428	2.46538	4.27272	2.65801	2.13988	1.92428	1.07918	1.87506	1.68124	0	3.73054	4.84399	1.50515	2.44091	3.57345	2.64836	2.43775	1.62325	5.47732	2.61278	3.42341	3.00561	3.24871	2.25285	2.5682	3.0216	1.91381	2.5832	3.13704	2.06819	3.75481	2.19866	4.34321	2.59106	3.91254	2.15534
50060	Training	46	Control					1.83251	1.14613	1.44716	3.28691	1.89209	2.97359	1.32222	2.43775	4.10775	2.41996	2.14301	2.25768	1.61278	1.77815	2.06819	1.44716	3.17435	4.8268	1.64345	2.03743	3.22298	3.00303	2.68931	1	5.25089	2.74194	3.04336	2.85187	3.23729	2.27646	2.04532	2.82347	2.01284	2.45332	2.79657	2.12057	3.45347	1.81291	4.4751	2.45939	3.67825	2.51455
50062	Training	65	Control					1.17609	0.778151	0.778151	3.37566	1.57978	2.63849	0.60206	2.42813	4.15628	2.46538	1.99564	1.77815	1.63347	1.90309	2.01284	0	3.08279	4.76483	1.47712	2.0569	3.38039	3.09272	2.65514	1.23045	5.30105	2.72181	3.37603	2.95999	3.19312	1.88081	2.35218	3.02325	2.0569	2.36173	3.055	2.00432	3.71248	1.92942	4.51093	2.58546	3.6637	1.98227
50063	Training	67	Control					1.61278	1.07918	1.36173	2.95617	1.89209	3.21165	1.36173	2.35603	4.0379	2.23553	1.81954	2.19866	1.04139	1.54407	1.66276	1.04139	3.16554	4.5415	1.6902	2.10037	3.13513	3.04454	2.5832	1.34242	5.27751	2.53908	2.90741	2.73719	3.04376	2.55991	2.06819	2.52892	1.9345	2.45332	2.5611	2.14301	3.33345	1.9345	4.3359	2.45025	3.44311	2.35411
50065	Test	60	Control					1	0.69897	1.07918	3.26269	1.30103	2.87448	0.477121	2.20412	3.91924	2.64147	1.83251	1.6902	1.27875	1.716	1.94939	0	3.02612	4.49315	1.44716	2.0569	3.25744	2.83759	2.21219	1.36173	5.50004	2.57634	3.57461	2.69636	3.28171	1.66276	2.29003	3.10721	1.85733	2.48996	3.10175	1.76343	3.67321	1.99564	4.21972	2.2833	3.74406	1.86923
50068	Training	56	Control					1.34242	0.778151	1.63347	3.07737	1.68124	3.19312	1.23045	2.43933	4.14117	2.47567	2.10037	2.08636	1.44716	1.82607	2.09691	1.23045	3.14799	4.50059	1.59106	2.15534	3.3483	3.23426	2.48855	1.65321	5.43066	2.72754	3.19033	2.85491	3.11561	2.43136	2.4133	2.80482	1.96379	2.26717	2.91698	2.07188	3.54642	1.99564	4.77004	2.57978	3.72288	2.25285
50069	Training	51	Control					1.53148	1.17609	1.36173	2.88986	1.86923	3.27577	0.954243	2.24304	4.14811	2.33445	2.13672	2.14613	0	1.79239	1.60206	1.61278	3.1959	4.76445	1.70757	2.34635	3.23603	2.74819	2.5092	1.79239	5.35382	2.45179	3.05269	2.88138	2.90634	2.31597	2.02531	2.69373	1.61278	2.49693	2.82478	2.2014	3.46982	1.82607	4.1831	2.3483	3.4387	2.29003
50070	Training	50	Control					1.11394	1	0.69897	3.03222	1.76343	3.15534	0.778151	2.38021	4.25763	2.63246	2.08991	2.07188	0.778151	1.82607	1.50515	1.14613	3.15076	4.83714	1.38021	2.60638	3.45818	2.50106	2.31387	1.81291	5.49576	2.43297	3.44044	3.00945	3.15534	2.09691	2.45939	3.2413	2.18184	2.52504	3.18384	1.79934	3.66699	2.07188	3.9045	2.41664	3.60938	2.26951
50071	Training	54	Control					1.64345	0.954243	1.88649	2.734	1.66276	2.75664	1.07918	2.20412	4.27625	2.41996	1.81291	1.79934	0.90309	1.57978	1.85733	0.90309	2.82607	4.67803	1.27875	2.23805	3.09795	2.72263	2.41162	1.88081	5.50835	2.36549	3.10958	3.10619	2.93146	2.23805	2.56703	2.62531	2.0569	2.68395	2.80618	2.01284	3.74974	2.01703	3.76035	2.33846	3.42943	2.03743
50073	Validation	50	Control					1.30103	1.04139	1.11394	2.97451	1.61278	3.13194	1.47712	2.34044	4.10387	2.44716	2.03743	2.12057	1.23045	1.97313	1.92428	1.53148	3.16613	4.60838	1.43136	2.1038	3.22479	2.92117	2.57403	1.57978	5.32218	2.58771	3.08422	2.8739	3.02325	2.30535	2.21748	2.71012	1.78533	2.2014	2.77525	2.15534	3.4312	1.60206	4.51504	2.49969	3.52205	2.22531
50074	Validation	44	Control					2.01284	0.60206	1.87506	3.11992	1.86332	3.34064	0.778151	2.45939	4.09635	2.29667	1.80618	2.18469	1.34242	1.5682	1.8451	1.53148	3.41246	4.58021	1.82607	1.97772	3.13862	3.09096	2.617	1.62325	5.2819	2.66932	2.989	2.76418	3.0216	2.72181	2.09691	2.69373	1.79934	2.52244	2.66087	2.18752	3.36361	2.02119	4.45347	2.57287	3.48601	2.33846
50075	Training	47	Control					1.57978	0.477121	1.51851	3.30942	1.75587	3.54506	1.30103	2.35984	4.12071	2.38561	2.14301	1.96379	1.27875	2.03743	1.85126	0.69897	3.47378	4.72524	1.64345	2.13988	3.32408	3.21299	2.45788	1.41497	5.3352	2.71349	3.18213	2.87795	3.07188	2.41162	2.21219	2.6902	1.81954	2.44871	2.79588	2.09691	3.45849	1.98227	4.66434	2.5977	3.7545	2.19312
50076	Training	45	Control					1.25527	1.20412	1.83251	3.12024	2.1271	3.59704	1.51851	2.57287	4.12946	2.30535	1.85126	2.39794	1.25527	1.9345	1.70757	1.30103	3.46523	4.60749	1.8451	2.26951	3.27944	3.07954	2.74663	1.83251	5.28011	2.68215	3.055	2.89653	3.02284	2.77305	2.26007	2.71349	1.95424	2.4609	2.78104	2.26007	3.37051	2.04139	4.27291	2.46687	3.5231	2.60097
50077	Validation	51	Control					1.49136	0	1.25527	3.22505	1.41497	3.32243	0.954243	2.14922	4.22347	2.32222	1.60206	1.97772	1.14613	1.44716	1.69897	0.954243	3.33082	4.5105	1.41497	1.90849	3.24601	3.04493	2.66839	1.39794	5.20578	2.51322	2.80821	2.73719	2.90795	2.17319	2.15229	2.46389	1.60206	2.09691	2.42325	1.95904	3.25164	2.0086	4.52631	2.233	3.4823	2.13988
50079	Test	50	Control					1.57978	1.07918	1.49136	3.03222	1.6902	3.21165	1.63347	2.4133	4.14183	2.41497	2.07555	2.17609	1.43136	1.92428	1.97313	1.73239	3.27646	4.68889	1.68124	2.22789	3.38382	3.10755	2.66087	1.69897	5.40293	2.69285	3.09061	2.8651	3.04218	2.35603	2.26007	2.67943	1.95424	2.23805	2.68034	2.52244	3.59028	1.97772	4.6858	2.70586	3.63829	2.35411
50080	Training	57	Control					1.51851	1.61278	1.81954	3.01072	1.99564	2.90795	1.25527	2.47422	3.75747	2.04532	2.16435	2.31597	1.04139	1.83251	1.89209	1.25527	2.91009	4.16122	1.14613	1.74819	2.62531	2.65896	2.11059	0.954243	4.89989	2.47712	2.48144	2.15534	2.8848	2.31175	2.11394	2.31597	1.94939	2.76118	2.35603	1.91908	2.78176	1.4624	3.74819	2.24304	3.00432	2.57171
50081	Training	63	Control					1.32222	0.477121	0.845098	3.36154	1.88649	3.30899	1.25527	2.41497	4.38209	2.54407	1.96848	2.14301	1.51851	1.81954	1.91908	1.34242	3.45652	4.94149	1.716	2.24797	3.52969	3.01115	2.66745	1.6721	5.39119	2.63649	3.49941	3.08063	3.15014	2.20952	2.29667	3.04961	2.09691	2.54407	3.14983	2.11394	3.74296	2.16137	4.43761	2.67761	3.78053	2.3075
50083	Validation	27	Control					1.4624	0.60206	1.30103	3.11494	1.39794	3.25261	1.44716	2.30535	3.98177	2.45788	2.03743	1.99564	1.32222	1.77815	1.88081	1.44716	3.07482	4.49277	1.5682	2.06446	3.15412	2.9345	2.31387	1.39794	5.42994	2.64836	3.16017	2.62428	3.04376	2.15534	2.17898	2.77012	1.74819	2.54654	2.84386	1.88649	3.40739	1.94939	4.34136	2.35411	3.5934	1.99564
50086	Test	44	Control					1.36173	0.845098	1.30103	2.90309	1.53148	3.09795	1.32222	2.36173	4.15718	2.47567	1.88081	2.02938	1.62325	1.86923	2.01703	1.51851	3.00732	4.66988	1.41497	2.3075	3.22763	3.09864	2.35025	1.74036	5.38668	2.617	3.1685	2.92221	3.0892	2.24304	2.17898	2.83123	1.74819	2.38739	2.82543	2.08636	3.41095	1.96379	4.51264	2.5611	3.55473	2.1959
50087	Validation	46	Control					1.51851	0.778151	1.38021	3.30471	1.98677	3.20358	2.08279	2.49969	3.87169	2.33041	2.21219	2.24055	1.60206	1.86923	2.20412	1.60206	3.30856	4.5423	1.65321	1.93952	3.20194	3.13258	2.6902	1.04139	5.06551	2.79727	2.9489	2.45332	3.06521	2.48855	2.16435	2.65321	1.74036	2.07188	2.64738	2.27416	3.33786	1.68124	4.68893	2.72673	3.64207	2.37658
50088	Test	51	Control					0.845098	1.36173	1.5682	3.05538	1.716	3.33925	1.36173	2.40654	4.01903	2.38561	2.04139	2.17898	1	1.6721	1.69897	1.04139	3.13925	4.23702	1.50515	1.95424	3.03302	2.56467	2.15836	1.49136	5.47122	2.59439	3.19866	2.8014	3.13799	2.31597	2.09691	2.8293	1.88081	2.4609	2.86094	1.75587	3.35927	1.83885	3.93937	2.38917	3.48968	2.27875
50090	Training	61	Control					0.90309	0.30103	2.51055	3.33264	1.64345	3.19673	1.99123	2.54531	3.8523	2.38739	2.02938	1.94939	1.30103	1.83251	2.11727	1.64345	3.03743	3.95226	1.36173	1.88649	2.97909	2.7574	2.27875	1.14613	5.23114	2.8202	3.1452	2.65031	3.32243	2.57749	2.16435	2.8704	2.22789	2.55267	2.81823	1.88649	3.21299	1.69897	4.10298	2.39794	3.53794	2.14613
50091	Validation	69	Control					1.30103	0.778151	1	3.88784	1.57978	3.21112	0.69897	2.44091	3.86947	2.50379	1.75587	1.86332	1.60206	2.14613	1.95904	0	3.58035	4.62685	1.716	1.90309	3.49707	3.3831	2.5682	0.90309	5.23834	2.96237	3.37767	2.64246	3.43409	1.96848	2.52504	3.0569	2.0569	2.52763	3.04139	1.98677	3.76552	1.99123	4.9192	2.71265	4.06483	2.02119
50097	Training	50	Control					1.32222	0.778151	1.17609	3.21378	1.65321	3.3668	0.90309	2.33041	4.07588	2.35793	2.08636	1.97313	1.4624	1.66276	2.01703	1.25527	3.36003	4.63105	1.73239	2.1038	3.35353	3.18808	2.55991	1.54407	5.3358	2.69984	3.22968	2.85187	2.99255	2.21748	2.25527	2.84572	2.00432	2.25768	2.95279	2.11059	3.63929	2.01284	4.80215	2.72263	3.77225	2.09342
50098	Training	57	Control					1.36173	1.25527	1.57978	3.01745	1.79934	3.4603	1.4624	2.37658	4.13472	2.3784	1.78533	2.12385	1.07918	1.5563	1.76343	0	3.2634	4.83622	1.50515	2.29885	3.31429	2.76716	2.2014	1.61278	5.43081	2.49136	3.28307	2.92012	3.10517	2.57749	2.26007	2.86153	1.76343	2.32838	2.96895	1.73239	3.4748	1.97772	4.24932	2.39094	3.60584	2.27646
50099	Test	67	Control					1.61278	0.845098	1.34242	2.72754	1.75587	2.9489	0.845098	2.28556	4.15821	2.41996	2.15836	2.00432	0.845098	1.72428	1.78533	1.59106	2.95279	4.72646	1.68124	2.43775	3.24797	2.96332	2.55145	1.70757	5.44464	2.52504	3.1934	2.91275	3.05614	2.2014	2.14922	2.7767	1.95424	2.43933	2.93802	2.12385	3.54332	1.90849	4.28963	2.44716	3.47885	2.21484
50101	Training	68	Control					1.27875	0.60206	0.778151	2.66745	1.4624	2.72016	0.69897	2.07555	4.38444	2.55023	1.87506	1.83885	0.60206	1.5563	1.51851	1	2.63043	4.94713	1.30103	2.5302	3.38739	2.60314	2.4133	2.02531	5.60021	2.22272	3.39933	3.14457	3.19866	1.91381	2.54531	3.07004	1.94939	2.48714	3.12613	1.92428	3.72973	2.16435	3.76125	2.1959	3.50569	2.16435
50102	Training	65	Control					1.32222	0.954243	1.07918	3.19257	1.64345	3.54864	0.778151	2.23553	4.18455	2.28103	1.97313	2.08991	0.69897	1.64345	1.30103	1.41497	3.47085	4.778	1.61278	2.28103	3.3518	2.5966	2.46835	1.63347	5.32884	2.44871	3.08458	2.89209	2.97635	2.38021	2.17898	2.71433	1.74036	2.37475	2.716	2.14613	3.46	2.09342	4.13348	2.43616	3.49066	2.25042
50103	Test	68	Control					1.4624	1.20412	0.845098	2.91169	1.25527	3.02816	1.04139	2.19033	4.40307	2.43457	1.83885	1.90309	1.04139	1.4624	1.75587	0.90309	3.06333	4.906	1.49136	2.62221	3.45484	2.38917	2.47712	2.03342	5.52354	2.23045	3.29645	3.12123	3.15351	2.21484	2.49693	2.95617	1.95424	2.4456	3.00173	2.19033	3.68431	2.09691	4.06971	2.39094	3.48316	2.08279
50104	Test	56	Control					1.14613	0	0.778151	3.4524	1.44716	3.11327	0.477121	2.24304	4.37517	2.63949	1.85126	1.74819	0.778151	1.50515	1.73239	0.477121	3.37236	4.88704	1.49136	2.49831	3.66745	2.45484	2.42651	1.74036	5.56855	2.32634	3.4764	3.00475	3.3742	1.77085	2.68395	3.15715	2.04922	2.62737	3.13988	1.78533	3.78993	2.26951	4.01254	2.46982	3.78696	1.98677
50106	Training	54	Control					1.68124	1.66276	1.43136	3.00604	2.07188	3.52401	1.41497	2.60097	4.23724	2.48001	2.57519	2.36549	1.38021	2.07555	1.6902	1.11394	3.36305	4.63331	1.63347	2.1959	3.26245	2.80618	2.72509	1.4624	5.25254	2.78533	3.09132	2.9652	3.02572	2.67669	2.26007	2.90363	2.05308	2.40824	2.87564	2.34635	3.3604	1.83885	4.29021	2.65896	3.53288	2.57403
50107	Training	51	Control					1.63347	0.69897	1.04139	2.989	1.60206	3.20276	0.954243	2.37658	4.38824	2.57054	2.31387	2.01284	1.14613	2.02938	1.74819	1.81291	3.21748	4.76436	1.6721	2.49693	3.59017	3.20439	2.71517	1.82607	5.486	2.60314	3.31681	3.09447	3.0086	2.26007	2.51587	2.98543	1.94939	2.36361	3.04179	2.45025	3.68494	2.13988	4.5047	2.66932	3.67614	2.17609
50108	Validation	50	Control					1.17609	0.30103	0.69897	3.48572	1.5682	2.89432	0.477121	2.38917	4.08629	2.65128	1.77085	1.83885	1.17609	1.716	1.82607	0	3.33425	4.87384	1.65321	2.36922	3.54258	2.97681	2.37291	1.54407	5.42414	2.68034	3.46923	2.92531	3.20575	1.70757	2.58771	3.09934	1.86923	2.58995	3.10958	1.68124	3.83442	2.13354	4.54492	2.48287	3.88553	1.97313
50109	Training	46	Control					1.27875	0	0.60206	3.03342	1.47712	3.27323	0.60206	2.22531	4.31591	2.45637	1.73239	1.75587	1.11394	1.75587	1.74036	0.69897	3.16316	4.91546	1.50515	2.37475	3.53668	2.89376	2.29226	1.75587	5.49106	2.47276	3.2927	3.0141	3.03623	1.96379	2.42325	2.93044	1.79239	2.38382	3.03463	1.81954	3.70424	2.15534	4.56971	2.49693	3.67752	1.99564
50110	Test	47	Control					1.50515	1.23045	1.75587	2.96426	1.49136	3.07809	1	2.32222	4.12454	2.33646	2.0086	1.96848	1.07918	1.57978	1.80618	1.17609	3.07482	4.65433	1.41497	2.26245	3.07809	2.95376	2.22011	1.81954	5.48466	2.56229	3.13735	2.85854	3.1089	2.57864	2.31806	2.62941	1.90849	2.50515	2.85974	1.76343	3.4777	1.90849	4.10636	2.35218	3.4633	2.15229
50114	Validation	49	Control					1.17609	1	1.20412	2.89209	1.72428	2.79518	1.41497	2.21748	4.223	2.49969	2.02531	2.14922	0.845098	1.39794	1.76343	1.39794	3.0026	4.76107	1.32222	2.50379	3.37365	2.76716	2.56229	1.57978	5.38325	2.37291	3.09864	2.84942	2.97909	2.16732	2.21484	2.90255	1.94939	2.24304	2.83251	2.11059	3.45834	1.99564	4.16664	2.39967	3.45408	2.33846
50118	Training	46	Control					1.57978	1.11394	1.57978	2.98945	1.78533	3.19396	1.30103	2.34635	3.91593	2.10037	2.11059	2.16732	0.69897	1.61278	1.59106	1.27875	3.13162	4.51248	1.57978	1.99123	3.02979	2.86629	2.47129	1.59106	5.19856	2.60746	2.84136	2.53148	2.98227	2.36361	1.98677	2.55751	1.98677	2.67578	2.58546	2.0607	3.32139	1.60206	4.27994	2.45484	3.36436	2.35793
50119	Validation	54	Control					1.61278	1.39794	1.14613	3.04805	1.88081	3.273	1.14613	2.38382	4.00156	2.19033	1.9345	2.25527	1.34242	1.89763	1.60206	1.14613	3.26126	4.40526	1.57978	1.89763	3.16495	2.94399	2.67486	1.36173	5.13079	2.5977	2.83822	2.64542	3.03262	2.38382	2.04922	2.5611	2.15836	2.62221	2.56348	2.16137	3.22376	1.94939	4.41622	2.51851	3.39322	2.38739
50124	Training	46	Control					1.92942	0.845098	2.46982	3.52853	2.549	3.47813	1.36173	2.90146	4.1116	2.24797	2.63548	2.80209	1.50515	2.19033	2.02531	1.49136	3.4138	4.75811	1.69897	2.08636	3.37125	3.13925	2.63448	1.6902	5.15837	2.98	3.07078	2.83378	3.24871	3.21032	2.8451	2.84448	2.19866	3.1038	2.8651	2.39094	3.52401	1.76343	4.28809	2.70501	3.56122	3.13194
50127	Training	61	Control					1.36173	0	0.954243	2.64444	1.27875	2.82282	0.69897	2.16435	4.49161	2.6721	1.96379	1.68124	0.69897	1.77085	1.79934	0.60206	2.86332	4.76267	1.61278	2.45788	3.64316	2.33041	2.50243	2.11727	5.55337	2.33041	3.6026	3.35257	3.2907	2.21748	2.54654	3.10687	1.95424	2.6561	3.1726	2.22272	3.77728	2.43933	3.96289	2.39445	3.76185	1.93952
50130	Test	68	Control					1.23045	1.27875	1.04139	3.02078	1.716	3.63919	1.36173	2.4133	4.19067	2.26007	2.07188	2.17898	1.23045	1.8451	1.74819	0.778151	3.34262	4.77569	1.4624	2.32015	3.20085	2.6981	2.41497	1.49136	5.37191	2.62531	3.13545	2.87852	3.1209	2.57287	2.18184	2.83378	1.94448	2.19033	2.83885	2.1271	3.32879	1.77085	4.22953	2.48287	3.46598	2.34044
50164	Test	47	Control					1.34242	0.60206	0.845098	2.99957	1.43136	3.24993	0.69897	2.31806	4.3945	2.56229	1.93952	1.81291	1.23045	1.83251	1.79934	0.477121	3.21405	4.86981	1.54407	2.45332	3.64098	2.87737	2.53529	1.93952	5.5015	2.44091	3.48643	3.2388	3.14675	1.95904	2.46835	3.1232	2.13033	2.60746	3.1364	2.15229	3.87326	2.36361	4.49265	2.6637	3.79671	2.0607
50173	Validation	75	Control					1.38021	1.50515	0.778151	2.72428	1.74036	3.31639	1.51851	2.34242	4.32619	2.26245	1.99123	2.26482	1.36173	1.61278	1.83251	1.14613	3.21906	4.6889	1.30103	2.25042	3.18724	2.55388	2.42651	1.91908	5.45674	2.45637	3.04139	3.04336	2.8704	2.4843	2	2.67852	1.8451	2.34044	2.83632	1.77815	3.33062	2.0086	4.08106	2.34635	3.40603	2.3927
50179	Validation	49	Control					1.59106	0.69897	1.23045	3.01368	1.65321	3.29973	0.845098	2.40824	4.33185	2.29447	2.02938	2.17898	1.25527	1.81291	1.85126	1.64345	3.2266	4.79353	1.59106	2.44404	3.46509	2.91593	2.67025	1.94448	5.39482	2.54283	3.14114	3.02202	3.0103	2.42651	2.34044	2.72428	1.97313	2.47712	2.82737	2.31175	3.68673	2.10721	4.61839	2.67025	3.58047	2.32634
50187	Training	46	Control					1.74819	0.845098	1.34242	3.719	1.74819	4.0436	0.90309	2.61278	4.21769	2.56467	1.80618	2.0569	0.90309	1.80618	1.60206	1	3.93192	4.73494	1.6721	2.26007	3.43152	2.75282	2.52244	1.716	5.36442	2.67486	3.3166	2.91169	3.34577	2.42325	2.39445	2.85854	1.95904	2.59988	2.94988	2.08636	3.64758	2.15836	4.22807	2.65706	3.95386	2.21219
50213	Validation	47	Control					1.57978	0.778151	1.51851	3.11361	1.8451	2.65896	1.04139	2.47567	4.21508	2.67578	2.28103	2.13354	2.03342	2.41664	2.47857	0.778151	2.97174	4.47051	1.77815	2.30103	3.73687	3.43981	2.62118	1.716	5.40682	3.031	3.42732	3.0569	3.27485	2.54531	2.76864	3.07482	2.22789	2.69723	3.07445	2.4456	3.6097	2.14301	5.0217	2.90634	3.86782	2.29667
50253	Training	76	Control					1.47712	1.07918	1.49136	2.99211	2.70415	3.00604	0.778151	2.82607	4.31163	2.43616	2.57978	2.99826	1.43136	1.70757	1.81291	1.50515	3.05077	4.72484	1.5563	2.43457	3.37967	2.92993	2.59988	1.82607	5.32551	2.49969	3.10958	3.0607	2.99167	2.82086	2.50379	2.96614	2.08279	2.50651	3.0216	2.31387	3.44654	1.8451	4.32094	2.79657	3.51455	3.2266
50254	Training	76	Control					1.30103	1	1.41497	2.67852	1.39794	2.95036	0.845098	2.37291	4.3714	2.62428	1.83885	1.88649	1	1.9345	1.95424	0.69897	2.87737	4.55733	1.39794	2.35793	3.38093	2.59329	2.59106	1.9345	5.65789	2.3483	3.37803	3.24477	3.09237	2.35984	2.60423	3.01284	2.27875	2.68753	3.08814	2.20412	3.94763	2.25768	3.68869	2.41497	3.65887	2.04532
50255	Test	76	Control					1.41497	0.477121	0.69897	3.24353	1.44716	3.18441	0	2.24797	4.52099	2.50786	1.6902	1.88081	0.60206	1.73239	1.61278	0.30103	3.34143	4.95347	1.23045	2.59439	3.71096	2.38739	2.5611	1.82607	5.57863	2.18469	3.36791	3.01536	3.16909	2.08636	2.7574	2.98543	2.17898	2.43297	2.95809	2.07188	3.86451	2.35984	3.96539	2.57287	3.70191	2.17026
50256	Training	75	Control					1.11394	0.60206	0.60206	3.20167	1.66276	3.11126	0.477121	2.26007	4.43191	2.52763	1.88649	1.94448	0.954243	1.79239	1.51851	0.845098	3.28421	4.92576	1.60206	2.51587	3.65437	2.58433	2.52244	1.78533	5.48028	2.30103	3.36624	3.08243	3.0103	2.21484	2.60206	2.96988	2.02119	2.39967	3.04961	2.03743	3.83276	2.22531	4.15091	2.47857	3.68574	2.12385
50405	Test	80	Control					1.32222	0.69897	1.11394	2.87679	1.72428	2.61172	0.845098	2.29885	4.34479	2.58659	2.17609	2	1.25527	1.87506	1.92428	0.30103	2.93095	4.75258	1.49136	2.51983	3.5407	2.99957	2.48287	1.95424	5.57215	2.62221	3.38292	3.09307	3.15351	2.09691	2.73078	2.99564	2.06819	2.49969	3.10958	2.17609	3.78082	2.09342	4.50965	2.58433	3.66717	2.17026
50442	Training	78	Control					1.41497	0.60206	0.69897	2.98989	1.60206	2.72835	0.69897	2.3962	4.24601	2.57171	2.18184	1.85733	1.53148	1.81954	1.98677	1.11394	2.93095	4.64287	1.64345	2.44091	3.55437	3.03782	2.63548	1.77815	5.47307	2.71933	3.4442	2.98	3.05767	2.18184	2.68753	3.01995	2.07188	2.53148	3.12385	2.18184	3.77056	2.09691	4.64864	2.71181	3.79099	2.05308
50535	Training	79	Control					1.25527	0	0.477121	2.85126	1.32222	2.80956	0.60206	2.17026	4.49013	2.5977	1.6902	1.6902	1.17609	1.66276	1.74819	0.60206	2.83569	4.86672	1.5682	2.44871	3.57426	2.74586	2.60423	1.92942	5.58458	2.34635	3.40312	2.97543	3.09412	1.77085	2.51455	3.00303	2.03342	2.37658	3.04999	1.86923	3.74632	2.29885	4.28856	2.48572	3.63919	2.0086
50544	Validation	78	Control					1.41497	0.845098	0.90309	2.6981	1.23045	2.96426	0.60206	2.22789	4.49535	2.51055	1.90849	1.82607	1.14613	1.47712	1.74819	1.20412	2.94939	4.84632	1.50515	2.47422	3.48686	2.71265	2.45484	2.16435	5.56338	2.38202	3.44436	3.25935	3.13545	2.34635	2.34635	2.89487	1.92428	2.44248	3.06333	2.06446	3.74131	2.30963	4.28997	2.52763	3.6248	1.96379
[truncated: 155 more columns]
