# Supplementary material for: A Translational Model to Improve Early Detection of Epithelial Ovarian Cancers
Source: Front Oncol. 2022 Apr 21;12:786154. doi: 10.3389/fonc.2022.786154 (PMC9068948; doi:10.3389/fonc.2022.786154)
Supplement: Supplementary Data Sheet 3 — NewNetXenograft-1.xml 1: Neural network trained on sera from three ovarian cancer xenografts using 14 miRNAs. 7miRTrimmedXenoNet-38.xml: Empirically optimizedneuralnetworkon sera fromthreeovarian cancer xenografts using7miRNAs. Signature-best-10.xml: Neural network trained on early-stage cohort samples. [file DataSheet_3.zip]

Archive with 3 entries (3 files):
- 7miRTrimmedXenoNet-38.xml
- NewNetXenograft-1.xml
- signature-best-10.xml
