# Supplementary material for: A Translational Model to Improve Early Detection of Epithelial Ovarian Cancers
Source: Front Oncol. 2022 Apr 21;12:786154. doi: 10.3389/fonc.2022.786154 (PMC9068948; doi:10.3389/fonc.2022.786154)
Supplement: Supplementary Data Sheet 3 — NewNetXenograft-1.xml 1: Neural network trained on sera from three ovarian cancer xenografts using 14 miRNAs. 7miRTrimmedXenoNet-38.xml: Empirically optimizedneuralnetworkon sera fromthreeovarian cancer xenografts using7miRNAs. Signature-best-10.xml: Neural network trained on early-stage cohort samples. [file DataSheet_3.zip › 7miRTrimmedXenoNet-38.xml]

<?xml version="1.0" encoding="UTF-8"?>
<PMML version="3.0"><Header copyright="Copyright 1984-2016 Dell Inc. All Rights Reserved."><Application name="STATISTICA Automated Neural Networks (SANN)" version="2.0"/></Header><DataDictionary numberOfFields="8"><DataField name="Group" optype="categorical"><Value value="Cancer"/><Value value="Control"/></DataField><DataField name="hsa-mir-150-5p" optype="continuous"/><DataField name="hsa-mir-200a-3p" optype="continuous"/><DataField name="hsa-mir-200c-3p" optype="continuous"/><DataField name="hsa-mir-203a-3p" optype="continuous"/><DataField name="hsa-mir-335-5p" optype="continuous"/><DataField name="hsa-mir-450b-5p" optype="continuous"/><DataField name="hsa-mir-320d" optype="continuous"/></DataDictionary><NeuralNetwork modelName="Normalized 2_MLP 7-5-2" functionName="classification"><MiningSchema><MiningField name="Group" usageType="predicted"/><MiningField name="hsa-mir-150-5p" lowValue="0.098365" highValue="0.934566"/><MiningField name="hsa-mir-200a-3p" lowValue="0.006506" highValue="0.115132"/><MiningField name="hsa-mir-200c-3p" lowValue="0.038197" highValue="0.480916"/><MiningField name="hsa-mir-203a-3p" lowValue="0.012705" highValue="0.807730"/><MiningField name="hsa-mir-335-5p" lowValue="0.002492" highValue="0.197885"/><MiningField name="hsa-mir-450b-5p" lowValue="0.000000" highValue="0.002935"/><MiningField name="hsa-mir-320d" lowValue="0.111784" highValue="1.081850"/></MiningSchema><NeuralInputs numberOfInputs="7"><NeuralInput id="0"><DerivedField><NormContinuous field="hsa-mir-150-5p" shift="-1.17633788424258e-001" scale="1.19588565983947e+000"><LinearNorm orig="9.83654143323777e-002" norm="0.000000"/><LinearNorm orig="9.34565758213277e-001" norm="1.000000"/></NormContinuous></DerivedField></NeuralInput><NeuralInput id="1"><DerivedField><NormContinuous field="hsa-mir-200a-3p" shift="-5.98891783375510e-002" scale="9.20584697137055e+000"><LinearNorm orig="6.50555875236702e-003" norm="0.000000"/><LinearNorm orig="1.15132174327221e-001" norm="1.000000"/></NormContinuous></DerivedField></NeuralInput><NeuralInput id="2"><DerivedField><NormContinuous field="hsa-mir-200c-3p" shift="-8.62793927737045e-002" scale="2.25877093260045e+000"><LinearNorm orig="3.81974956063269e-002" norm="0.000000"/><LinearNorm orig="4.80916137663905e-001" norm="1.000000"/></NormContinuous></DerivedField></NeuralInput><NeuralInput id="3"><DerivedField><NormContinuous field="hsa-mir-203a-3p" shift="-1.59806445913522e-002" scale="1.25782209970083e+000"><LinearNorm orig="1.27050117780194e-002" norm="0.000000"/><LinearNorm orig="8.07730000000000e-001" norm="1.000000"/></NormContinuous></DerivedField></NeuralInput><NeuralInput id="4"><DerivedField><NormContinuous field="hsa-mir-335-5p" shift="-1.27513025627756e-002" scale="5.11787262246798e+000"><LinearNorm orig="2.49152401855334e-003" norm="0.000000"/><LinearNorm orig="1.97885210764468e-001" norm="1.000000"/></NormContinuous></DerivedField></NeuralInput><NeuralInput id="5"><DerivedField><NormContinuous field="hsa-mir-450b-5p" shift="-0.00000000000000e+000" scale="3.40771653543307e+002"><LinearNorm orig="0.00000000000000e+000" norm="0.000000"/><LinearNorm orig="2.93451638245760e-003" norm="1.000000"/></NormContinuous></DerivedField></NeuralInput><NeuralInput id="6"><DerivedField><NormContinuous field="hsa-mir-320d" shift="-1.15233698119908e-001" scale="1.03085751884727e+000"><LinearNorm orig="1.11784311617347e-001" norm="0.000000"/><LinearNorm orig="1.08185047664685e+000" norm="1.000000"/></NormContinuous></DerivedField></NeuralInput></NeuralInputs><NeuralLayer numberOfNeurons="5" activationFunction="tanh"><Neuron id="7" bias="-4.03573590688561e-001"><Con from="0" weight="-7.93273045662980e+000"/><Con from="1" weight="2.40667191044667e+000"/><Con from="2" weight="9.01797120056554e-001"/><Con from="3" weight="-7.83050802101755e-001"/><Con from="4" weight="-3.38025401119778e+000"/><Con from="5" weight="-4.42826189840307e+000"/><Con from="6" weight="2.10266427583583e-001"/></Neuron><Neuron id="8" bias="-1.15140473814112e+000"><Con from="0" weight="7.55430940915502e-002"/><Con from="1" weight="1.75179589677012e+000"/><Con from="2" weight="-2.87723815640666e+000"/><Con from="3" weight="-4.80289552538928e-001"/><Con from="4" weight="-5.60184409529143e+000"/><Con from="5" weight="8.05702605266960e+000"/><Con from="6" weight="4.28756468066831e+000"/></Neuron><Neuron id="9" bias="-7.67922449221976e-001"><Con from="0" weight="-9.47303012556584e-002"/><Con from="1" weight="-1.43507355306994e+000"/><Con from="2" weight="-6.60735509562268e-001"/><Con from="3" weight="-3.14628209274455e+000"/><Con from="4" weight="-2.24293235900118e+000"/><Con from="5" weight="-1.42590391669353e-001"/><Con from="6" weight="3.54504515901375e+000"/></Neuron><Neuron id="10" bias="1.14548202760278e+000"><Con from="0" weight="-8.24660868518188e-001"/><Con from="1" weight="-9.18105143934707e+000"/><Con from="2" weight="-2.03056934920679e-001"/><Con from="3" weight="-2.77206049196381e+000"/><Con from="4" weight="9.15645083673724e-001"/><Con from="5" weight="-1.67831633065141e+000"/><Con from="6" weight="1.36136466930915e+000"/></Neuron><Neuron id="11" bias="3.53595908986364e-001"><Con from="0" weight="1.53786648961257e+000"/><Con from="1" weight="9.80028607413313e+000"/><Con from="2" weight="-5.22665677032524e-002"/><Con from="3" weight="3.05376555502789e+000"/><Con from="4" weight="-6.63268865704952e-001"/><Con from="5" weight="1.87455607816010e+000"/><Con from="6" weight="-8.64768134901534e-001"/></Neuron></NeuralLayer><NeuralLayer numberOfNeurons="2" normalizationMethod="softmax"><Neuron id="12" bias="-2.13006268694922e-001"><Con from="7" weight="2.43111473740576e+000"/><Con from="8" weight="8.18929431228274e-001"/><Con from="9" weight="-3.62343310858988e-001"/><Con from="10" weight="-5.96835211819235e-001"/><Con from="11" weight="2.12527340754868e+000"/></Neuron><Neuron id="13" bias="2.36407929408487e-001"><Con from="7" weight="-2.41574871478633e+000"/><Con from="8" weight="-9.29521899839975e-001"/><Con from="9" weight="3.88236979797542e-001"/><Con from="10" weight="5.30934725116091e-001"/><Con from="11" weight="-2.00246557918056e+000"/></Neuron></NeuralLayer><NeuralOutputs numberOfOutputs="2"><NeuralOutput outputNeuron="12"><DerivedField optype="categorical"><NormDiscrete field="Group" value="Cancer"/></DerivedField></NeuralOutput><NeuralOutput outputNeuron="13"><DerivedField optype="categorical"><NormDiscrete field="Group" value="Control"/></DerivedField></NeuralOutput></NeuralOutputs></NeuralNetwork></PMML>
