# Supplementary material for: A Translational Model to Improve Early Detection of Epithelial Ovarian Cancers
Source: Front Oncol. 2022 Apr 21;12:786154. doi: 10.3389/fonc.2022.786154 (PMC9068948; doi:10.3389/fonc.2022.786154)
Supplement: Supplementary Data Sheet 3 — NewNetXenograft-1.xml 1: Neural network trained on sera from three ovarian cancer xenografts using 14 miRNAs. 7miRTrimmedXenoNet-38.xml: Empirically optimizedneuralnetworkon sera fromthreeovarian cancer xenografts using7miRNAs. Signature-best-10.xml: Neural network trained on early-stage cohort samples. [file DataSheet_3.zip › NewNetXenograft-1.xml]

<?xml version="1.0" encoding="UTF-8"?>
<PMML version="3.0"><Header copyright="Copyright 1984-2016 Dell Inc. All Rights Reserved."><Application name="STATISTICA Automated Neural Networks (SANN)" version="2.0"/></Header><DataDictionary numberOfFields="15"><DataField name="Group" optype="categorical"><Value value="Cancer"/><Value value="Control"/></DataField><DataField name="hsa-mir-1246" optype="continuous"/><DataField name="hsa-mir-1307-5p" optype="continuous"/><DataField name="hsa-mir-150-5p" optype="continuous"/><DataField name="hsa-mir-200a-3p" optype="continuous"/><DataField name="hsa-mir-200c-3p" optype="continuous"/><DataField name="hsa-mir-203a-3p" optype="continuous"/><DataField name="hsa-mir-23b-3p" optype="continuous"/><DataField name="hsa-mir-29a-3p" optype="continuous"/><DataField name="hsa-mir-320c" optype="continuous"/><DataField name="hsa-mir-320d" optype="continuous"/><DataField name="hsa-mir-32-5p" optype="continuous"/><DataField name="hsa-mir-335-5p" optype="continuous"/><DataField name="hsa-mir-450b-5p" optype="continuous"/><DataField name="hsa-mir-92a-3p" optype="continuous"/></DataDictionary><NeuralNetwork modelName="Normalized 2_MLP 14-6-2" functionName="classification"><MiningSchema><MiningField name="Group" usageType="predicted"/><MiningField name="hsa-mir-1246" lowValue="0.000032" highValue="0.002817"/><MiningField name="hsa-mir-1307-5p" lowValue="0.000115" highValue="0.003281"/><MiningField name="hsa-mir-150-5p" lowValue="0.098365" highValue="0.934566"/><MiningField name="hsa-mir-200a-3p" lowValue="0.006506" highValue="0.115132"/><MiningField name="hsa-mir-200c-3p" lowValue="0.038197" highValue="0.480916"/><MiningField name="hsa-mir-203a-3p" lowValue="0.012705" highValue="0.807730"/><MiningField name="hsa-mir-23b-3p" lowValue="0.138018" highValue="5.640807"/><MiningField name="hsa-mir-29a-3p" lowValue="1.180347" highValue="8.336229"/><MiningField name="hsa-mir-320c" lowValue="0.354421" highValue="1.606871"/><MiningField name="hsa-mir-320d" lowValue="0.111784" highValue="1.081850"/><MiningField name="hsa-mir-32-5p" lowValue="0.000924" highValue="0.013332"/><MiningField name="hsa-mir-335-5p" lowValue="0.002492" highValue="0.197885"/><MiningField name="hsa-mir-450b-5p" lowValue="0.000000" highValue="0.002935"/><MiningField name="hsa-mir-92a-3p" lowValue="2.802154" highValue="9.160944"/></MiningSchema><NeuralInputs numberOfInputs="14"><NeuralInput id="0"><DerivedField><NormContinuous field="hsa-mir-1246" shift="-1.16368408138702e-002" scale="3.59115816726239e+002"><LinearNorm orig="3.24041444900803e-005" norm="0.000000"/><LinearNorm orig="2.81702112158725e-003" norm="1.000000"/></NormContinuous></DerivedField></NeuralInput><NeuralInput id="1"><DerivedField><NormContinuous field="hsa-mir-1307-5p" shift="-3.62588218680254e-002" scale="3.15825417554961e+002"><LinearNorm orig="1.14806535043100e-004" norm="0.000000"/><LinearNorm orig="3.28111280558251e-003" norm="1.000000"/></NormContinuous></DerivedField></NeuralInput><NeuralInput id="2"><DerivedField><NormContinuous field="hsa-mir-150-5p" shift="-1.17633788424258e-001" scale="1.19588565983947e+000"><LinearNorm orig="9.83654143323777e-002" norm="0.000000"/><LinearNorm orig="9.34565758213277e-001" norm="1.000000"/></NormContinuous></DerivedField></NeuralInput><NeuralInput id="3"><DerivedField><NormContinuous field="hsa-mir-200a-3p" shift="-5.98891783375510e-002" scale="9.20584697137055e+000"><LinearNorm orig="6.50555875236702e-003" norm="0.000000"/><LinearNorm orig="1.15132174327221e-001" norm="1.000000"/></NormContinuous></DerivedField></NeuralInput><NeuralInput id="4"><DerivedField><NormContinuous field="hsa-mir-200c-3p" shift="-8.62793927737045e-002" scale="2.25877093260045e+000"><LinearNorm orig="3.81974956063269e-002" norm="0.000000"/><LinearNorm orig="4.80916137663905e-001" norm="1.000000"/></NormContinuous></DerivedField></NeuralInput><NeuralInput id="5"><DerivedField><NormContinuous field="hsa-mir-203a-3p" shift="-1.59806445913522e-002" scale="1.25782209970083e+000"><LinearNorm orig="1.27050117780194e-002" norm="0.000000"/><LinearNorm orig="8.07730000000000e-001" norm="1.000000"/></NormContinuous></DerivedField></NeuralInput><NeuralInput id="6"><DerivedField><NormContinuous field="hsa-mir-23b-3p" shift="-2.50814713751782e-002" scale="1.81726023435323e-001"><LinearNorm orig="1.38018049925056e-001" norm="0.000000"/><LinearNorm orig="5.64080725477388e+000" norm="1.000000"/></NormContinuous></DerivedField></NeuralInput><NeuralInput id="7"><DerivedField><NormContinuous field="hsa-mir-29a-3p" shift="-1.64947876356633e-001" scale="1.39745193124421e-001"><LinearNorm orig="1.18034740708235e+000" norm="0.000000"/><LinearNorm orig="8.33622860515444e+000" norm="1.000000"/></NormContinuous></DerivedField></NeuralInput><NeuralInput id="8"><DerivedField><NormContinuous field="hsa-mir-320c" shift="-2.82982268933590e-001" scale="7.98435178746831e-001"><LinearNorm orig="3.54421093241081e-001" norm="0.000000"/><LinearNorm orig="1.60687091837220e+000" norm="1.000000"/></NormContinuous></DerivedField></NeuralInput><NeuralInput id="9"><DerivedField><NormContinuous field="hsa-mir-320d" shift="-1.15233698119908e-001" scale="1.03085751884727e+000"><LinearNorm orig="1.11784311617347e-001" norm="0.000000"/><LinearNorm orig="1.08185047664685e+000" norm="1.000000"/></NormContinuous></DerivedField></NeuralInput><NeuralInput id="10"><DerivedField><NormContinuous field="hsa-mir-32-5p" shift="-7.44247208990279e-002" scale="8.05882629166395e+001"><LinearNorm orig="9.23518117967288e-004" norm="0.000000"/><LinearNorm orig="1.33322729888149e-002" norm="1.000000"/></NormContinuous></DerivedField></NeuralInput><NeuralInput id="11"><DerivedField><NormContinuous field="hsa-mir-335-5p" shift="-1.27513025627756e-002" scale="5.11787262246798e+000"><LinearNorm orig="2.49152401855334e-003" norm="0.000000"/><LinearNorm orig="1.97885210764468e-001" norm="1.000000"/></NormContinuous></DerivedField></NeuralInput><NeuralInput id="12"><DerivedField><NormContinuous field="hsa-mir-450b-5p" shift="-0.00000000000000e+000" scale="3.40771653543307e+002"><LinearNorm orig="0.00000000000000e+000" norm="0.000000"/><LinearNorm orig="2.93451638245760e-003" norm="1.000000"/></NormContinuous></DerivedField></NeuralInput><NeuralInput id="13"><DerivedField><NormContinuous field="hsa-mir-92a-3p" shift="-4.40674011960819e-001" scale="1.57262610039980e-001"><LinearNorm orig="2.80215374683651e+000" norm="0.000000"/><LinearNorm orig="9.16094430579883e+000" norm="1.000000"/></NormContinuous></DerivedField></NeuralInput></NeuralInputs><NeuralLayer numberOfNeurons="6" activationFunction="logistic"><Neuron id="14" bias="-3.35822522883131e-001"><Con from="0" weight="-1.72841692172410e-001"/><Con from="1" weight="-4.30169400012263e-001"/><Con from="2" weight="-1.64438554785202e+000"/><Con from="3" weight="-2.07715301547858e-001"/><Con from="4" weight="2.30085378393857e-001"/><Con from="5" weight="-7.07731066925170e-001"/><Con from="6" weight="-1.67047829887994e+000"/><Con from="7" weight="-1.16006757752325e+000"/><Con from="8" weight="-2.22159856014176e+000"/><Con from="9" weight="-1.32431797616594e+000"/><Con from="10" weight="-3.57191945046905e-001"/><Con from="11" weight="-1.05048575982442e+000"/><Con from="12" weight="-6.69330798378124e-001"/><Con from="13" weight="-2.40594281837669e+000"/></Neuron><Neuron id="15" bias="-1.43021046194760e+000"><Con from="0" weight="-6.51341846963098e-001"/><Con from="1" weight="-5.51371610588617e-001"/><Con from="2" weight="-2.23410395499416e-001"/><Con from="3" weight="-4.65676275062460e-001"/><Con from="4" weight="-5.84948992126297e-001"/><Con from="5" weight="-1.33631885174238e-001"/><Con from="6" weight="-2.36538356190627e-001"/><Con from="7" weight="-4.13763019100211e-001"/><Con from="8" weight="-5.42227699742046e-001"/><Con from="9" weight="-5.78505633298877e-001"/><Con from="10" weight="-4.62543955329993e-001"/><Con from="11" weight="1.07329753845593e-001"/><Con from="12" weight="-5.68045986262025e-001"/><Con from="13" weight="-4.45944959471393e-001"/></Neuron><Neuron id="16" bias="-3.46446916596578e+000"><Con from="0" weight="3.26549611063081e+000"/><Con from="1" weight="3.41535123226155e+000"/><Con from="2" weight="5.11699526689884e+000"/><Con from="3" weight="3.84321419739225e+000"/><Con from="4" weight="-4.74700660538735e+000"/><Con from="5" weight="1.85376529512506e+000"/><Con from="6" weight="3.22022552161455e+000"/><Con from="7" weight="5.18510038652877e+000"/><Con from="8" weight="-1.44719593282016e+000"/><Con from="9" weight="-7.84939486539661e-001"/><Con from="10" weight="-2.21549483618716e+000"/><Con from="11" weight="-1.35041666233818e-001"/><Con from="12" weight="3.26352582059998e+000"/><Con from="13" weight="3.06063815109432e+000"/></Neuron><Neuron id="17" bias="-1.72592826565841e+000"><Con from="0" weight="-9.33870043398648e-001"/><Con from="1" weight="-2.02415070710534e+000"/><Con from="2" weight="-2.05916948989671e-001"/><Con from="3" weight="-5.77562000027853e+000"/><Con from="4" weight="-1.14742324562035e+000"/><Con from="5" weight="-1.93993891044146e+000"/><Con from="6" weight="-3.03546122736147e+000"/><Con from="7" weight="-4.14214019406427e+000"/><Con from="8" weight="1.60140098212258e+000"/><Con from="9" weight="8.50767955456166e-001"/><Con from="10" weight="1.33712725773528e+000"/><Con from="11" weight="5.12015466651537e-001"/><Con from="12" weight="-1.44041477151978e+000"/><Con from="13" weight="3.09469430953659e+000"/></Neuron><Neuron id="18" bias="-4.21890499059147e+000"><Con from="0" weight="5.44640969738165e+000"/><Con from="1" weight="5.70691153790301e+000"/><Con from="2" weight="1.24819802609372e+000"/><Con from="3" weight="1.88936040594680e+000"/><Con from="4" weight="-2.03910641412645e+000"/><Con from="5" weight="-2.08757000807012e+000"/><Con from="6" weight="1.38822631721352e+000"/><Con from="7" weight="3.20281275607603e+000"/><Con from="8" weight="3.85027769403437e+000"/><Con from="9" weight="5.69733433626105e+000"/><Con from="10" weight="-3.84530738571590e+000"/><Con from="11" weight="-9.08376769410039e+000"/><Con from="12" weight="7.53705467857394e+000"/><Con from="13" weight="-1.93591126118570e+000"/></Neuron><Neuron id="19" bias="-2.06421979099607e+000"><Con from="0" weight="-1.89344704620148e+000"/><Con from="1" weight="-1.73371901300021e+000"/><Con from="2" weight="-2.45650963635162e+000"/><Con from="3" weight="-2.51553338135123e+000"/><Con from="4" weight="3.28077262998353e-001"/><Con from="5" weight="-1.22394663150240e+000"/><Con from="6" weight="-1.65255030282491e+000"/><Con from="7" weight="-2.55717231562899e+000"/><Con from="8" weight="-1.02261082286324e+000"/><Con from="9" weight="-8.63513774480261e-001"/><Con from="10" weight="3.06446182717339e-001"/><Con from="11" weight="-1.34926704685603e-001"/><Con from="12" weight="-1.58022830033671e+000"/><Con from="13" weight="-2.40769394450057e+000"/></Neuron></NeuralLayer><NeuralLayer numberOfNeurons="2" activationFunction="exponential"><Neuron id="20" bias="-5.94165147358575e-001"><Con from="14" weight="5.14147530982114e+000"/><Con from="15" weight="4.53756757437442e-001"/><Con from="16" weight="-1.05979936107263e+000"/><Con from="17" weight="-7.37052137991322e+000"/><Con from="18" weight="1.64947785906189e+000"/><Con from="19" weight="9.61252698747024e-001"/></Neuron><Neuron id="21" bias="-9.59819147758557e-001"><Con from="14" weight="-3.39038484021724e+000"/><Con from="15" weight="1.41048531984810e+000"/><Con from="16" weight="7.34670864742636e-001"/><Con from="17" weight="5.10184008081683e+000"/><Con from="18" weight="-1.60943033262930e+000"/><Con from="19" weight="-2.18864873712697e-002"/></Neuron></NeuralLayer><NeuralOutputs numberOfOutputs="2"><NeuralOutput outputNeuron="20"><DerivedField optype="categorical"><NormDiscrete field="Group" value="Cancer"/></DerivedField></NeuralOutput><NeuralOutput outputNeuron="21"><DerivedField optype="categorical"><NormDiscrete field="Group" value="Control"/></DerivedField></NeuralOutput></NeuralOutputs></NeuralNetwork></PMML>
