# Supplementary material for: A Translational Model to Improve Early Detection of Epithelial Ovarian Cancers
Source: Front Oncol. 2022 Apr 21;12:786154. doi: 10.3389/fonc.2022.786154 (PMC9068948; doi:10.3389/fonc.2022.786154)
Supplement: Supplementary Data Sheet 3 — NewNetXenograft-1.xml 1: Neural network trained on sera from three ovarian cancer xenografts using 14 miRNAs. 7miRTrimmedXenoNet-38.xml: Empirically optimizedneuralnetworkon sera fromthreeovarian cancer xenografts using7miRNAs. Signature-best-10.xml: Neural network trained on early-stage cohort samples. [file DataSheet_3.zip › signature-best-10.xml]

<?xml version="1.0" encoding="UTF-8"?>
<PMML version="3.0"><Header copyright="Copyright 1984-2016 Dell Inc. All Rights Reserved."><Application name="STATISTICA Automated Neural Networks (SANN)" version="2.0"/></Header><DataDictionary numberOfFields="15"><DataField name="Malignant vs benign/control" optype="categorical"><Value value="benign/control"/><Value value="malignant"/></DataField><DataField name="hsa-miR-200c-3p" optype="continuous"/><DataField name="hsa-miR-1246" optype="continuous"/><DataField name="hsa-miR-200a-3p" optype="continuous"/><DataField name="hsa-miR-29a-3p" optype="continuous"/><DataField name="hsa-miR-320d" optype="continuous"/><DataField name="hsa-miR-150-5p" optype="continuous"/><DataField name="hsa-miR-203a" optype="continuous"/><DataField name="hsa-miR-23b-3p" optype="continuous"/><DataField name="hsa-miR-92a-3p" optype="continuous"/><DataField name="hsa-miR-32-5p" optype="continuous"/><DataField name="hsa-miR-335-5p" optype="continuous"/><DataField name="hsa-miR-320c" optype="continuous"/><DataField name="hsa-miR-450b-5p" optype="continuous"/><DataField name="hsa-miR-1307-5p" optype="continuous"/></DataDictionary><NeuralNetwork modelName="Ovaries_MLP 14-8-2" functionName="classification"><MiningSchema><MiningField name="Malignant vs benign/control" usageType="predicted"/><MiningField name="hsa-miR-200c-3p" lowValue="0.000000" highValue="3.854428"/><MiningField name="hsa-miR-1246" lowValue="0.000000" highValue="3.710371"/><MiningField name="hsa-miR-200a-3p" lowValue="0.000000" highValue="3.082067"/><MiningField name="hsa-miR-29a-3p" lowValue="1.568202" highValue="3.819083"/><MiningField name="hsa-miR-320d" lowValue="0.698970" highValue="3.258877"/><MiningField name="hsa-miR-150-5p" lowValue="0.000000" highValue="4.043598"/><MiningField name="hsa-miR-203a" lowValue="0.000000" highValue="2.432969"/><MiningField name="hsa-miR-23b-3p" lowValue="0.000000" highValue="3.202488"/><MiningField name="hsa-miR-92a-3p" lowValue="2.841359" highValue="4.582904"/><MiningField name="hsa-miR-32-5p" lowValue="0.000000" highValue="3.082426"/><MiningField name="hsa-miR-335-5p" lowValue="0.477121" highValue="2.870404"/><MiningField name="hsa-miR-320c" lowValue="1.176091" highValue="3.628593"/><MiningField name="hsa-miR-450b-5p" lowValue="0.000000" highValue="2.252853"/><MiningField name="hsa-miR-1307-5p" lowValue="0.000000" highValue="2.475671"/></MiningSchema><NeuralInputs numberOfInputs="14"><NeuralInput id="0"><DerivedField><NormContinuous field="hsa-miR-200c-3p" shift="-0.00000000000000e+000" scale="2.59441901163892e-001"><LinearNorm orig="0.00000000000000e+000" norm="0.000000"/><LinearNorm orig="3.85442750578786e+000" norm="1.000000"/></NormContinuous></DerivedField></NeuralInput><NeuralInput id="1"><DerivedField><NormContinuous field="hsa-miR-1246" shift="-0.00000000000000e+000" scale="2.69514808297556e-001"><LinearNorm orig="0.00000000000000e+000" norm="0.000000"/><LinearNorm orig="3.71037126426076e+000" norm="1.000000"/></NormContinuous></DerivedField></NeuralInput><NeuralInput id="2"><DerivedField><NormContinuous field="hsa-miR-200a-3p" shift="-0.00000000000000e+000" scale="3.24457586847299e-001"><LinearNorm orig="0.00000000000000e+000" norm="0.000000"/><LinearNorm orig="3.08206693428511e+000" norm="1.000000"/></NormContinuous></DerivedField></NeuralInput><NeuralInput id="3"><DerivedField><NormContinuous field="hsa-miR-29a-3p" shift="-6.96705636171726e-001" scale="4.44270418454126e-001"><LinearNorm orig="1.56820172406700e+000" norm="0.000000"/><LinearNorm orig="3.81908307574370e+000" norm="1.000000"/></NormContinuous></DerivedField></NeuralInput><NeuralInput id="4"><DerivedField><NormContinuous field="hsa-miR-320d" shift="-2.73045117153896e-001" scale="3.90639248408482e-001"><LinearNorm orig="6.98970004336019e-001" norm="0.000000"/><LinearNorm orig="3.25887662937213e+000" norm="1.000000"/></NormContinuous></DerivedField></NeuralInput><NeuralInput id="5"><DerivedField><NormContinuous field="hsa-miR-150-5p" shift="-0.00000000000000e+000" scale="2.47304502716001e-001"><LinearNorm orig="0.00000000000000e+000" norm="0.000000"/><LinearNorm orig="4.04359803003012e+000" norm="1.000000"/></NormContinuous></DerivedField></NeuralInput><NeuralInput id="6"><DerivedField><NormContinuous field="hsa-miR-203a" shift="-0.00000000000000e+000" scale="4.11020395428255e-001"><LinearNorm orig="0.00000000000000e+000" norm="0.000000"/><LinearNorm orig="2.43296929087441e+000" norm="1.000000"/></NormContinuous></DerivedField></NeuralInput><NeuralInput id="7"><DerivedField><NormContinuous field="hsa-miR-23b-3p" shift="-0.00000000000000e+000" scale="3.12257189096636e-001"><LinearNorm orig="0.00000000000000e+000" norm="0.000000"/><LinearNorm orig="3.20248831706009e+000" norm="1.000000"/></NormContinuous></DerivedField></NeuralInput><NeuralInput id="8"><DerivedField><NormContinuous field="hsa-miR-92a-3p" shift="-1.63151711761863e+000" scale="5.74202994933778e-001"><LinearNorm orig="2.84135947045485e+000" norm="0.000000"/><LinearNorm orig="4.58290385253410e+000" norm="1.000000"/></NormContinuous></DerivedField></NeuralInput><NeuralInput id="9"><DerivedField><NormContinuous field="hsa-miR-32-5p" shift="-0.00000000000000e+000" scale="3.24419759758976e-001"><LinearNorm orig="0.00000000000000e+000" norm="0.000000"/><LinearNorm orig="3.08242630086077e+000" norm="1.000000"/></NormContinuous></DerivedField></NeuralInput><NeuralInput id="10"><DerivedField><NormContinuous field="hsa-miR-335-5p" shift="-1.99358506446428e-001" scale="4.17836146418509e-001"><LinearNorm orig="4.77121254719662e-001" norm="0.000000"/><LinearNorm orig="2.87040390527903e+000" norm="1.000000"/></NormContinuous></DerivedField></NeuralInput><NeuralInput id="11"><DerivedField><NormContinuous field="hsa-miR-320c" shift="-4.79547523546303e-001" scale="4.07746864755500e-001"><LinearNorm orig="1.17609125905568e+000" norm="0.000000"/><LinearNorm orig="3.62859325585126e+000" norm="1.000000"/></NormContinuous></DerivedField></NeuralInput><NeuralInput id="12"><DerivedField><NormContinuous field="hsa-miR-450b-5p" shift="-0.00000000000000e+000" scale="4.43881596468387e-001"><LinearNorm orig="0.00000000000000e+000" norm="0.000000"/><LinearNorm orig="2.25285303097989e+000" norm="1.000000"/></NormContinuous></DerivedField></NeuralInput><NeuralInput id="13"><DerivedField><NormContinuous field="hsa-miR-1307-5p" shift="-0.00000000000000e+000" scale="4.03930863159907e-001"><LinearNorm orig="0.00000000000000e+000" norm="0.000000"/><LinearNorm orig="2.47567118832443e+000" norm="1.000000"/></NormContinuous></DerivedField></NeuralInput></NeuralInputs><NeuralLayer numberOfNeurons="8" activationFunction="tanh"><Neuron id="14" bias="-7.89448929391660e-001"><Con from="0" weight="3.85890648754340e-001"/><Con from="1" weight="5.54973204805013e-001"/><Con from="2" weight="3.07240187296752e-001"/><Con from="3" weight="-5.24648529555058e-001"/><Con from="4" weight="1.31093679628207e-001"/><Con from="5" weight="-1.12557301353454e+000"/><Con from="6" weight="9.17777610927351e-001"/><Con from="7" weight="-6.43759716069755e-001"/><Con from="8" weight="-7.06644600388994e-001"/><Con from="9" weight="-4.07334640935295e-002"/><Con from="10" weight="1.99323454252223e-001"/><Con from="11" weight="-9.42033951519984e-002"/><Con from="12" weight="5.41556890060942e-001"/><Con from="13" weight="-3.15549667470869e-001"/></Neuron><Neuron id="15" bias="-3.15140726582957e-001"><Con from="0" weight="-1.89880783752842e+000"/><Con from="1" weight="1.00895397915407e+000"/><Con from="2" weight="9.60529402714918e-001"/><Con from="3" weight="-1.10746983714084e+000"/><Con from="4" weight="-2.06450284667043e-001"/><Con from="5" weight="-7.69323827452892e-001"/><Con from="6" weight="5.96528184175603e-002"/><Con from="7" weight="-1.17154328685057e+000"/><Con from="8" weight="8.81985204421025e-001"/><Con from="9" weight="9.19625705345566e-001"/><Con from="10" weight="1.17425808754254e+000"/><Con from="11" weight="1.60376608828207e-001"/><Con from="12" weight="-2.86235948429152e-002"/><Con from="13" weight="-3.59730667859064e-002"/></Neuron><Neuron id="16" bias="1.40646255819836e+000"><Con from="0" weight="-7.98605577555213e-002"/><Con from="1" weight="-8.79031534189688e-001"/><Con from="2" weight="1.66631347109595e-001"/><Con from="3" weight="1.26984125139323e+000"/><Con from="4" weight="2.48534873287567e-001"/><Con from="5" weight="6.15271827677509e-001"/><Con from="6" weight="-3.90489496765937e-001"/><Con from="7" weight="-7.64367658612459e-001"/><Con from="8" weight="2.24199764771471e-001"/><Con from="9" weight="6.11401395677870e-001"/><Con from="10" weight="-1.02071322501162e+000"/><Con from="11" weight="1.23052813527986e+000"/><Con from="12" weight="-1.87274828271652e+000"/><Con from="13" weight="3.15381387407751e-001"/></Neuron><Neuron id="17" bias="3.27205937274742e-001"><Con from="0" weight="9.01451098858331e-001"/><Con from="1" weight="-1.76468370104294e-001"/><Con from="2" weight="5.75912590223694e-001"/><Con from="3" weight="-6.18910128393725e-001"/><Con from="4" weight="5.51550595414725e-002"/><Con from="5" weight="-3.14071085490225e-001"/><Con from="6" weight="6.17817543010022e-001"/><Con from="7" weight="-8.61706086136320e-003"/><Con from="8" weight="1.95254353021597e-001"/><Con from="9" weight="-4.72883958011521e-001"/><Con from="10" weight="-2.14025431795029e-001"/><Con from="11" weight="-9.91305298997958e-002"/><Con from="12" weight="-3.08186137840550e-001"/><Con from="13" weight="-2.22583647913544e-001"/></Neuron><Neuron id="18" bias="1.05730205775518e+000"><Con from="0" weight="-1.62964904137733e+000"/><Con from="1" weight="-1.46256915081701e+000"/><Con from="2" weight="-2.73733917169644e+000"/><Con from="3" weight="2.28743023131025e+000"/><Con from="4" weight="1.42287158441416e-001"/><Con from="5" weight="1.87901177718349e+000"/><Con from="6" weight="-9.00605992417095e-001"/><Con from="7" weight="1.69848324541553e+000"/><Con from="8" weight="-6.22086948923858e-001"/><Con from="9" weight="4.55757096116648e-001"/><Con from="10" weight="-1.34150265078992e+000"/><Con from="11" weight="6.38554337004422e-001"/><Con from="12" weight="-5.12366916909798e-001"/><Con from="13" weight="3.94784060560641e-001"/></Neuron><Neuron id="19" bias="1.72590457296653e-001"><Con from="0" weight="-4.71530880684663e-001"/><Con from="1" weight="-2.13355986760269e-001"/><Con from="2" weight="-1.25470205898414e+000"/><Con from="3" weight="1.32264854186599e+000"/><Con from="4" weight="-3.82419952970880e-001"/><Con from="5" weight="1.20478842804952e+000"/><Con from="6" weight="6.87685945546880e-001"/><Con from="7" weight="6.09267735179484e-001"/><Con from="8" weight="2.03943280003713e-001"/><Con from="9" weight="-3.69959121236594e-001"/><Con from="10" weight="-3.88650775691242e-001"/><Con from="11" weight="-6.79765819326160e-001"/><Con from="12" weight="5.52179698140672e-001"/><Con from="13" weight="-3.99552057674098e-001"/></Neuron><Neuron id="20" bias="6.41269423605609e-002"><Con from="0" weight="4.47077260013475e-001"/><Con from="1" weight="1.64764162689546e+000"/><Con from="2" weight="9.34142412548527e-001"/><Con from="3" weight="-6.09425681617017e-001"/><Con from="4" weight="-1.67928986002655e-002"/><Con from="5" weight="-9.64458509956823e-001"/><Con from="6" weight="1.16471998298902e+000"/><Con from="7" weight="-8.55290441133081e-001"/><Con from="8" weight="-4.76990527244398e-001"/><Con from="9" weight="-4.22114608739953e-001"/><Con from="10" weight="-4.62959352512283e-001"/><Con from="11" weight="1.08488900742615e-001"/><Con from="12" weight="5.66714018482692e-001"/><Con from="13" weight="-1.36909085012546e-001"/></Neuron><Neuron id="21" bias="1.22519276955635e+000"><Con from="0" weight="-4.09422813109899e+000"/><Con from="1" weight="-6.04415087099054e-001"/><Con from="2" weight="2.41815081610095e-001"/><Con from="3" weight="4.48239675059557e-001"/><Con from="4" weight="5.98303992856314e-001"/><Con from="5" weight="1.40541200236540e+000"/><Con from="6" weight="-1.13971148805492e+000"/><Con from="7" weight="-1.10652893951908e+000"/><Con from="8" weight="7.11850040141000e-001"/><Con from="9" weight="1.20541381221921e+000"/><Con from="10" weight="-2.32463752695642e-002"/><Con from="11" weight="1.32783275227464e+000"/><Con from="12" weight="-2.07799056255235e+000"/><Con from="13" weight="5.20058517022523e-001"/></Neuron></NeuralLayer><NeuralLayer numberOfNeurons="2" activationFunction="tanh"><Neuron id="22" bias="8.18883239751340e-001"><Con from="14" weight="1.56519495987080e-001"/><Con from="15" weight="-1.37929619949043e+000"/><Con from="16" weight="-1.17774015394747e+000"/><Con from="17" weight="-5.66097288207622e-001"/><Con from="18" weight="-1.50532303145756e+000"/><Con from="19" weight="1.42606504606583e+000"/><Con from="20" weight="4.63638472200952e-002"/><Con from="21" weight="1.75470836154840e+000"/></Neuron><Neuron id="23" bias="4.22284470194467e-002"><Con from="14" weight="6.26735611827409e-001"/><Con from="15" weight="1.06637102984711e+000"/><Con from="16" weight="2.55792716028695e+000"/><Con from="17" weight="-3.20594268282178e-001"/><Con from="18" weight="9.21131991697708e-001"/><Con from="19" weight="-7.97719723574940e-001"/><Con from="20" weight="-1.80909016686707e-001"/><Con from="21" weight="-1.97559053469825e+000"/></Neuron></NeuralLayer><NeuralOutputs numberOfOutputs="2"><NeuralOutput outputNeuron="22"><DerivedField optype="categorical"><NormDiscrete field="Malignant vs benign/control" value="benign/control"/></DerivedField></NeuralOutput><NeuralOutput outputNeuron="23"><DerivedField optype="categorical"><NormDiscrete field="Malignant vs benign/control" value="malignant"/></DerivedField></NeuralOutput></NeuralOutputs></NeuralNetwork></PMML>
